# Supplementary material for: Designing and Engineering Methylorubrum extorquens AM1 for Itaconic Acid Production
Source: Front Microbiol. 2019 May 9;10:1027. doi: 10.3389/fmicb.2019.01027 (PMC6520949; doi:10.3389/fmicb.2019.01027)
Supplement: Supplementary file 4 [file Data_Sheet_4.xlsx]

## Sheet: Data
Supplementary material 4
Table S8. Comparison of transcriptomic expression level between strains
Note:
Boxes highlighted in yellow represent gene expression with false discovery rate-adjusted p-value < 0.01
Red and green coloured numerics respectively represent up- and down-regulated gene expression that exceeds log2-based fold change of 1
Locus tag	Old locus tag	Genome location		Log2-based fold change		Encoded product	KEGG Orthology (KO)	KEGG_annotation
			WT_CAD vs. WT_101	phaR_CAD vs. WT_101	phaR_CAD vs. WT_CAD
Codon-optimized cad gene from Aspergillus terreus	NA	pTE101a-CAD	11.4955	11.1969	-0.298558	cis-aconitic acid decarboxylase
kmR	NA	pTE101a-CAD	2.07548	2.3134	0.237925	aminoglycosidephosphotransferase	K19272	aph3-I; aminoglycoside 3'-phosphotransferase I [EC:2.7.1.95]
MEXAM1_RS00005	MexAM1_META1p0001	chromosome	0.644133	2.82865	2.18451	chromosomal replication initiator protein DnaA	K02313	dnaA; chromosomal replication initiator protein
MEXAM1_RS00010	MexAM1_META1p0002	chromosome	-0.0630531	0.888316	0.951369	DNA polymerase III subunit beta	K02338	dnaN; DNA polymerase III subunit beta [EC:2.7.7.7]
MEXAM1_RS00015	MexAM1_META1p0003	chromosome	0.123452	0.475654	0.352202	DNA replication and repair protein RecF	K03629	recF; DNA replication and repair protein RecF
MEXAM1_RS00020	MexAM1_META1p0004	chromosome	-0.158912	0.257159	0.416071	LysE family translocator
MEXAM1_RS00025	MexAM1_META1p0005	chromosome	-0.164655	0.230006	0.394661	DNA helicase RecQ	K03654	recQ; ATP-dependent DNA helicase RecQ [EC:3.6.4.12]
MEXAM1_RS00030	MexAM1_META1p0006	chromosome	0.299359	0.648114	0.348756	hypothetical protein
MEXAM1_RS00035	MexAM1_META1p0007	chromosome	0.378293	-0.566839	-0.945133	hypothetical protein
MEXAM1_RS00040	MexAM1_META1p0008	chromosome	0.393416	-0.301115	-0.694531	ATP-dependent RecD-like DNA helicase	K03581	recD; exodeoxyribonuclease V alpha subunit [EC:3.1.11.5]
MEXAM1_RS00045	MexAM1_META1p0009	chromosome	-0.143456	-0.0548679	0.0885877	hypothetical protein
MEXAM1_RS00050	MexAM1_META1p0010	chromosome	-0.108473	0.165218	0.273691	phosphoribosylformylglycinamidine synthase subunit PurL	K01952	purL; phosphoribosylformylglycinamidine synthase [EC:6.3.5.3]
MEXAM1_RS00055	MexAM1_META1p0011	chromosome	-0.0684403	-0.0599982	0.00844214	BolA family transcriptional regulator
MEXAM1_RS00060	MexAM1_META1p0012	chromosome	-0.161313	-0.643151	-0.481838	monothiol glutaredoxin, Grx4 family	K07390	grxD; monothiol glutaredoxin
MEXAM1_RS00065	MexAM1_META1p0013	chromosome	-0.117926	-0.673779	-0.555852	NAD(P)/FAD-dependent oxidoreductase
MEXAM1_RS00070	MexAM1_META1p0014	chromosome	-0.180301	-1.43234	-1.25204	SMP-30/gluconolactonase/LRE family protein	K14274	xylC; xylonolactonase [EC:3.1.1.-]
MEXAM1_RS00075	MexAM1_META1p0015	chromosome	0.06002	0.601285	0.541265	hypothetical protein
MEXAM1_RS00080	MexAM1_META1p0016	chromosome	0.317336	1.07381	0.756477	hypothetical protein
MEXAM1_RS00085	MexAM1_META1p0017	chromosome	-0.0338932	-0.751667	-0.717773	hybrid sensor histidine kinase/response regulator
MEXAM1_RS00090	MexAM1_META1p0018	chromosome	-0.0302726	-0.500263	-0.46999	circadian clock protein KaiC	K08482	kaiC; circadian clock protein KaiC
MEXAM1_RS00095	MexAM1_META1p0019	chromosome	0.0282412	-1.33583	-1.36407	DUF2252 domain-containing protein
MEXAM1_RS00100	MexAM1_META1p0020	chromosome	-0.0890167	-2.16768	-2.07867	KR domain-containing protein
MEXAM1_RS00105	MexAM1_META1p0021	chromosome	0.602993	0.663565	0.0605717	GntR family transcriptional regulator
MEXAM1_RS00110	MexAM1_META1p0022	chromosome	0.687201	0.805735	0.118534	hypothetical protein
MEXAM1_RS00115	MexAM1_META1p0023	chromosome	-0.0130887	-0.0330985	-0.0200098	malonate decarboxylase subunit alpha	K13929	mdcA; malonate decarboxylase alpha subunit [EC:2.3.1.187]
MEXAM1_RS00120	MexAM1_META1p0024	chromosome	0.234486	-0.114982	-0.349468	malonate decarboxylase acyl carrier protein	K13931	mdcC; malonate decarboxylase delta subunit
MEXAM1_RS00125	MexAM1_META1p0025	chromosome	-0.384158	-0.270016	0.114142	biotin-independent malonate decarboxylase subunit beta	K13932	mdcD; malonate decarboxylase beta subunit [EC:4.1.1.87]
MEXAM1_RS00130	MexAM1_META1p0026	chromosome	-0.478169	-0.132293	0.345876	biotin-independent malonate decarboxylase subunit gamma	K13933	mdcE; malonate decarboxylase gamma subunit [EC:4.1.1.87]
MEXAM1_RS00135	MexAM1_META1p0027	chromosome	-0.601163	-0.473633	0.12753	malonate decarboxylase holo-[acyl-carrier-protein] synthase	K13934	mdcG; phosphoribosyl-dephospho-CoA transferase [EC:2.7.7.66]
MEXAM1_RS00140	MexAM1_META1p0028	chromosome	-0.186302	-0.483212	-0.296909	triphosphoribosyl-dephospho-CoA synthase MdcB	K13930	mdcB; triphosphoribosyl-dephospho-CoA synthase [EC:2.4.2.52]
MEXAM1_RS00145	MexAM1_META1p0029	chromosome	-0.37613	-0.635485	-0.259356	acyltransferase	K00645	fabD; [acyl-carrier-protein] S-malonyltransferase [EC:2.3.1.39]
MEXAM1_RS00150	MexAM1_META1p0030	chromosome	0.248275	-0.0854662	-0.333741	type II secretion system protein GspD	K02453	gspD; general secretion pathway protein D
MEXAM1_RS00155	MexAM1_META1p0031	chromosome	-0.0258085	-1.33941	-1.31361	general secretion pathway protein GspK	K02460	gspK; general secretion pathway protein K
MEXAM1_RS00160	MexAM1_META1p0032	chromosome	0.561451	-0.935082	-1.49653	prepilin-type N-terminal cleavage/methylation domain-containing protein	K02459	gspJ; general secretion pathway protein J
MEXAM1_RS00175	MexAM1_META1p0035	chromosome	-0.338577	-0.215735	0.122843	SCO family protein	K07152	SCO1_2; protein SCO1/2
MEXAM1_RS00180	MexAM1_META1p0036	chromosome	-0.732281	-0.401147	0.331134	hypothetical protein
MEXAM1_RS00185	MexAM1_META1p0037	chromosome	0.242801	0.190861	-0.0519402	DUF1929 domain-containing protein
MEXAM1_RS00190	MexAM1_META1p0038	chromosome	-0.0601936	0.702294	0.762488	type II secretion system protein GspG	K02456	gspG; general secretion pathway protein G
MEXAM1_RS00195	MexAM1_META1p0039	chromosome	-0.000535341	0.740446	0.740981	hypothetical protein
MEXAM1_RS00205	MexAM1_META1p0041	chromosome	0.585833	1.28289	0.697058	secretion system protein	K02455	gspF; general secretion pathway protein F
MEXAM1_RS00210	MexAM1_META1p0042	chromosome	0.14419	0.0735771	-0.0706125	type II/IV secretion system protein	K02454	gspE; general secretion pathway protein E
MEXAM1_RS00215	MexAM1_META1p0043	chromosome	0.292438	0.461956	0.169519	hypothetical protein	K02461	gspL; general secretion pathway protein L
MEXAM1_RS00225	MexAM1_META1p0045	chromosome	-0.228491	-0.298648	-0.0701574	exported hypothetical protein
MEXAM1_RS00235	NA	chromosome	-0.0661177	-0.294489	-0.228372	IS3 family transposase	K07497	putative transposase
MEXAM1_RS00240	NA	chromosome	0.586225	1.08606	0.499837	integrase
MEXAM1_RS00245	MexAM1_META1ptRNA57	chromosome	0.0986261	0.197721	0.0990949	tRNA-Met
MEXAM1_RS00250	MexAM1_META1p0049	chromosome	-0.21254	-0.252653	-0.040113	tryptophan synthase subunit beta	K01696	trpB; tryptophan synthase beta chain [EC:4.2.1.20]
MEXAM1_RS00255	MexAM1_META1p0050	chromosome	0.128257	-0.254541	-0.382798	phosphoribosylanthranilate isomerase	K01817	trpF; phosphoribosylanthranilate isomerase [EC:5.3.1.24]
MEXAM1_RS00260	MexAM1_META1p0051	chromosome	0.142872	-0.321305	-0.464177	DUF1049 domain-containing protein
MEXAM1_RS00265	MexAM1_META1p0052	chromosome	-0.0321658	0.0214884	0.0536543	integration host factor subunit beta	K05788	ihfB; integration host factor subunit beta
MEXAM1_RS00270	MexAM1_META1p0053	chromosome	-0.0934781	-0.144491	-0.0510125	signal peptide peptidase SppA	K04773	sppA; protease IV [EC:3.4.21.-]
MEXAM1_RS00275	MexAM1_META1p0054	chromosome	-0.31872	-0.312907	0.00581306	putative sugar O-methyltransferase
MEXAM1_RS00280	MexAM1_META1p0055	chromosome	-0.123378	-0.764355	-0.640977	30S ribosomal protein S1	K02945	RP-S1; small subunit ribosomal protein S1
MEXAM1_RS00285	MexAM1_META1p0057	chromosome	0.23856	0.42066	0.1821	23S rRNA (guanosine(2251)-2'-O)-methyltransferase RlmB	K03218	rlmB; 23S rRNA (guanosine2251-2'-O)-methyltransferase [EC:2.1.1.185]
MEXAM1_RS00295	MexAM1_META1p0058	chromosome	-0.0313275	0.185009	0.216336	hypothetical protein
MEXAM1_RS00305	NA	chromosome	0.114617	0.345251	0.230634	IS1380 family transposase
MEXAM1_RS00310	NA	chromosome	-0.105921	1.15353	1.25945	DNA (cytosine-5-)-methyltransferase	K00558	DNMT1; DNA (cytosine-5)-methyltransferase 1 [EC:2.1.1.37]
MEXAM1_RS00315	MexAM1_META1p0063	chromosome	-0.0943979	0.604471	0.698869	ATP-binding protein
MEXAM1_RS00320	MexAM1_META1p0064	chromosome	-0.0489388	0.479905	0.528843	hypothetical protein
MEXAM1_RS00325	NA	chromosome	-0.136701	0.019714	0.156415	PD-(D/E)XK motif protein
MEXAM1_RS00330	NA	chromosome	-0.12772	0.238988	0.366709	hypothetical protein
MEXAM1_RS00335	MexAM1_META1p0068	chromosome	0.356375	-0.332245	-0.68862	DUF3768 domain-containing protein
MEXAM1_RS00340	MexAM1_META1p0069	chromosome	0.183249	-0.264071	-0.44732	XRE family transcriptional regulator
MEXAM1_RS00350	MexAM1_META1p0071	chromosome	0.180853	-0.0780699	-0.258923	hypothetical protein
MEXAM1_RS00355	MexAM1_META1p0072	chromosome	0.208222	0.97695	0.768728	DUF927 domain-containing protein
MEXAM1_RS00360	MexAM1_META1p0073	chromosome	-0.0373276	-1.3264	-1.28907	hypothetical protein
MEXAM1_RS00365	MexAM1_META1p0074	chromosome	-0.289785	-1.32515	-1.03536	hypothetical protein
MEXAM1_RS00370	MexAM1_META1p0076	chromosome	-0.412996	0.359468	0.772464	pirin family protein	K06911	uncharacterized protein
MEXAM1_RS00375	MexAM1_META1p0077	chromosome	-0.228804	0.070094	0.298898	potassium transporter	K11747	kefB; glutathione-regulated potassium-efflux system protein KefB
MEXAM1_RS00380	MexAM1_META1p0078	chromosome	-0.376485	0.33331	0.709795	cytochrome c biogenesis protein
MEXAM1_RS00385	MexAM1_META1p0079	chromosome	-0.0844588	-1.29461	-1.21016	(Fe-S)-cluster assembly protein	K01247	alkA; DNA-3-methyladenine glycosylase II [EC:3.2.2.21]
MEXAM1_RS00390	MexAM1_META1p0080	chromosome	-0.0988121	-0.357264	-0.258452	hypothetical protein
MEXAM1_RS00395	MexAM1_META1p0081	chromosome	0.521384	0.698956	0.177572	hypothetical protein
MEXAM1_RS00400	MexAM1_META1p0082	chromosome	-0.654987	2.32439	2.97937	HAMP domain-containing protein
MEXAM1_RS00405	MexAM1_META1p0083	chromosome	-0.0942466	-0.736961	-0.642715	ABC transporter ATP-binding protein
MEXAM1_RS00410	MexAM1_META1p0084	chromosome	-0.154202	-1.22474	-1.07054	hypothetical protein
MEXAM1_RS00415	MexAM1_META1p0085	chromosome	0.0465813	-1.61491	-1.66149	hypothetical protein
MEXAM1_RS00420	MexAM1_META1p0086	chromosome	0.226747	0.104843	-0.121904	hypothetical protein
MEXAM1_RS00425	MexAM1_META1p0087	chromosome	-0.243297	-0.306597	-0.0633006	hypothetical protein
MEXAM1_RS00430	MexAM1_META1p0088	chromosome	0.258888	-0.0565892	-0.315477	hypothetical protein
MEXAM1_RS00435	MexAM1_META1p0089	chromosome	0.330721	-0.983464	-1.31419	glycosyl transferase family 1
MEXAM1_RS00440	MexAM1_META1p0090	chromosome	0.140973	-0.433658	-0.574631	glycosyltransferase family 4 protein
MEXAM1_RS00445	MexAM1_META1p0091	chromosome	-0.15617	-0.934134	-0.777964	haloacid dehalogenase	K00696	E2.4.1.14; sucrose-phosphate synthase [EC:2.4.1.14]
MEXAM1_RS00450	MexAM1_META1p0092	chromosome	-0.0894317	-0.462044	-0.372612	sugar transferase
MEXAM1_RS00455	MexAM1_META1p0093	chromosome	0.642463	-0.384162	-1.02663	glycosyl transferase
MEXAM1_RS00460	MexAM1_META1p0094	chromosome	-0.0629109	-0.247693	-0.184782	glycosyl transferase
MEXAM1_RS00465	MexAM1_META1p0095	chromosome	-0.445286	-0.864324	-0.419038	glycosyltransferase family 4 protein
MEXAM1_RS00470	MexAM1_META1p0096	chromosome	-0.160275	0.163923	0.324199	class I SAM-dependent methyltransferase
MEXAM1_RS00475	MexAM1_META1p0098	chromosome	0.437798	1.77573	1.33794	two-component system response regulator	K07814	putative two-component system response regulator
MEXAM1_RS00480	MexAM1_META1p0099	chromosome	0.299633	-0.0535032	-0.353136	excinuclease ABC subunit UvrA	K03701	uvrA; excinuclease ABC subunit A
MEXAM1_RS00485	MexAM1_META1p0100	chromosome	0.176805	-0.761325	-0.93813	GlxA family transcriptional regulator
MEXAM1_RS00490	MexAM1_META1p0101	chromosome	-0.0509427	0.165825	0.216768	SDR family oxidoreductase	K07124	uncharacterized protein
MEXAM1_RS00495	MexAM1_META1p0102	chromosome	-0.328007	1.00574	1.33375	(2Fe-2S)-binding protein	K07302	iorA; isoquinoline 1-oxidoreductase subunit alpha [EC:1.3.99.16]
MEXAM1_RS00500	MexAM1_META1p0103	chromosome	-0.161918	0.480602	0.64252	xanthine dehydrogenase family protein molybdopterin-binding subunit	K07303	iorB; isoquinoline 1-oxidoreductase subunit beta [EC:1.3.99.16]
MEXAM1_RS00505	MexAM1_META1p0104	chromosome	0.162794	1.37185	1.20905	C4-dicarboxylate ABC transporter	K03304	tehA; tellurite resistance protein
MEXAM1_RS00510	MexAM1_META1p0105	chromosome	0.576884	1.09752	0.520635	phosphoglycerate dehydrogenase, SerA	K00058	serA; D-3-phosphoglycerate dehydrogenase / 2-oxoglutarate reductase [EC:1.1.1.95 1.1.1.399]
MEXAM1_RS00515	MexAM1_META1p0106	chromosome	-0.16416	0.46659	0.63075	FAD-binding oxidoreductase
MEXAM1_RS00520	MexAM1_META1p0107	chromosome	0.0302642	-0.338118	-0.368382	cytochrome c
MEXAM1_RS00525	MexAM1_META1p0108	chromosome	-0.0888469	-0.364012	-0.275165	4Fe-4S dicluster domain-containing protein	K00184	prokaryotic molybdopterin-containing oxidoreductase family
MEXAM1_RS00530	MexAM1_META1p0109	chromosome	0.306491	0.263527	-0.0429642	polysulfide reductase NrfD	K00185	prokaryotic molybdopterin-containing oxidoreductase family
MEXAM1_RS00535	MexAM1_META1p0110	chromosome	0.158345	0.260875	0.10253	DUF3341 domain-containing protein
MEXAM1_RS00540	MexAM1_META1p0111	chromosome	-0.978699	-0.665193	0.313507	cytochrome c
MEXAM1_RS00545	MexAM1_META1p0112	chromosome	-0.292426	-0.136271	0.156155	hypothetical protein
MEXAM1_RS00550	MexAM1_META1p0113	chromosome	0.562908	0.466131	-0.0967774	hypothetical protein
MEXAM1_RS00555	MexAM1_META1p0114	chromosome	-0.8026	-0.173889	0.628711	cytochrome c oxidase subunit II	K02275	coxB; cytochrome c oxidase subunit II [EC:1.9.3.1]
MEXAM1_RS00560	MexAM1_META1p0115	chromosome	-0.131174	0.665409	0.796583	cytochrome c oxidase subunit I	K02274	coxA; cytochrome c oxidase subunit I [EC:1.9.3.1]
MEXAM1_RS00565	MexAM1_META1p0116	chromosome	0.552425	0.977708	0.425283	cytochrome b561	K02276	coxC; cytochrome c oxidase subunit III [EC:1.9.3.1]
MEXAM1_RS00570	MexAM1_META1p0117	chromosome	0.107633	0.649068	0.541436	oxidase
MEXAM1_RS00575	MexAM1_META1p0119	chromosome	0.0126318	-0.000295753	-0.0129275	hypothetical protein
MEXAM1_RS00580	MexAM1_META1p0120	chromosome	-0.31789	-0.461448	-0.143559	RNA polymerase sigma factor	K03088	rpoE; RNA polymerase sigma-70 factor, ECF subfamily
MEXAM1_RS00585	MexAM1_META1p0121	chromosome	0.0335815	-0.130244	-0.163826	hypothetical protein
MEXAM1_RS00590	MexAM1_META1p0122	chromosome	-0.17814	0.314227	0.492366	catalase	K03781	katE; catalase [EC:1.11.1.6]
MEXAM1_RS00595	MexAM1_META1p0123	chromosome	-0.53073	0.0992165	0.629946	cytochrome b	K12262	cybB; cytochrome b561
MEXAM1_RS00600	MexAM1_META1p0127	chromosome	-0.830882	0.484077	1.31496	K(+)-transporting ATPase subunit F
MEXAM1_RS00605	MexAM1_META1p0128	chromosome	-0.140086	0.622204	0.762289	potassium-transporting ATPase subunit KdpA	K01546	kdpA; K+-transporting ATPase ATPase A chain [EC:3.6.3.12]
MEXAM1_RS00615	MexAM1_META1p0130	chromosome	0.0601587	0.922053	0.861894	K(+)-transporting ATPase subunit B	K01547	kdpB; K+-transporting ATPase ATPase B chain [EC:3.6.3.12]
MEXAM1_RS00620	MexAM1_META1p0131	chromosome	0.110194	0.660133	0.549939	K(+)-transporting ATPase subunit C	K01548	kdpC; K+-transporting ATPase ATPase C chain [EC:3.6.3.12]
MEXAM1_RS00625	MexAM1_META1p0132	chromosome	-0.100702	0.170235	0.270937	sensor histidine kinase KdpD	K07646	kdpD; two-component system, OmpR family, sensor histidine kinase KdpD [EC:2.7.13.3]
MEXAM1_RS00630	MexAM1_META1p0133	chromosome	-0.0206429	0.301625	0.322268	DNA-binding response regulator	K07667	kdpE; two-component system, OmpR family, KDP operon response regulator KdpE
MEXAM1_RS00635	MexAM1_META1p0134	chromosome	0.966245	1.11715	0.150904	hypothetical protein
MEXAM1_RS00640	MexAM1_META1p0135	chromosome	-0.214115	0.331645	0.54576	C4-dicarboxylate ABC transporter substrate-binding protein
MEXAM1_RS00645	MexAM1_META1p0137	chromosome	-0.30758	-0.402286	-0.0947053	hypothetical protein
MEXAM1_RS00650	MexAM1_META1p0138	chromosome	-0.566783	-0.32515	0.241634	TIGR04290 family methyltransferase	K15257	cmoB; tRNA (mo5U34)-methyltransferase [EC:2.1.1.-]
MEXAM1_RS00655	MexAM1_META1p0139	chromosome	-0.153404	-1.4973	-1.3439	histidine phosphatase family protein
MEXAM1_RS00660	MexAM1_META1p0140	chromosome	-0.821589	-0.584774	0.236816	myo-inositol-1-phosphate synthase	K01858	INO1; myo-inositol-1-phosphate synthase [EC:5.5.1.4]
MEXAM1_RS00665	MexAM1_META1p0141	chromosome	-0.923575	-0.922472	0.00110332	NAD-dependent epimerase/dehydratase family protein	K08678	UXS1; UDP-glucuronate decarboxylase [EC:4.1.1.35]
MEXAM1_RS00670	MexAM1_META1p0142	chromosome	-1.06638	-0.758556	0.307824	glycosyl transferase
MEXAM1_RS00675	MexAM1_META1p0143	chromosome	-1.15156	-1.03337	0.118193	hypothetical protein
MEXAM1_RS00680	MexAM1_META1p0144	chromosome	-0.813198	-0.897417	-0.0842193	hypothetical protein
MEXAM1_RS00685	MexAM1_META1p0145	chromosome	-0.689903	-1.37587	-0.68597	glycosyl transferase family 1
MEXAM1_RS00690	MexAM1_META1p0146	chromosome	-1.1891	-0.917053	0.272052	B12-binding domain-containing radical SAM protein
MEXAM1_RS00695	MexAM1_META1p0147	chromosome	-1.28449	-0.890058	0.394428	KR domain-containing protein	K12454	rfbE; CDP-paratose 2-epimerase [EC:5.1.3.10]
MEXAM1_RS00700	MexAM1_META1p0148	chromosome	-1.44868	-0.912014	0.536661	dehydratase	K17947	wbiB; dTDP-L-rhamnose 4-epimerase [EC:5.1.3.25]
MEXAM1_RS00705	MexAM1_META1p0149	chromosome	-0.849931	0.994093	1.84402	DUF2971 domain-containing protein
MEXAM1_RS00710	MexAM1_META1p0150	chromosome	-0.170568	0.576337	0.746904	hypothetical protein
MEXAM1_RS00715	NA	chromosome	-0.924539	0.170414	1.09495	hypothetical protein
MEXAM1_RS00720	MexAM1_META1p0155	chromosome	-0.191026	0.389744	0.58077	AraC family transcriptional regulator
MEXAM1_RS00725	MexAM1_META1p0156	chromosome	-0.448251	-0.858774	-0.410523	pilus biosynthesis protein PilZ
MEXAM1_RS00730	MexAM1_META1p0157	chromosome	0.632316	-0.465219	-1.09753	alpha/beta hydrolase
MEXAM1_RS00735	MexAM1_META1p0158	chromosome	0.0741054	-0.430769	-0.504875	AraC family transcriptional regulator
MEXAM1_RS00745	partial;pseudo;MexAM1_META1p0160	chromosome	0.0360357	0.202904	0.166869	flagellin	K02406	fliC; flagellin
MEXAM1_RS00750	MexAM1_META1p0161	chromosome	0.205687	1.12637	0.920679	integrase
MEXAM1_RS00755	MexAM1_META1p0162	chromosome	0.183162	0.295847	0.112684	resolvase
MEXAM1_RS00760	NA	chromosome	0.0704831	1.20138	1.1309	hypothetical protein
MEXAM1_RS00770	MexAM1_META1p0165	chromosome	-0.0578108	-0.0430793	0.0147314	replication-associated recombination protein A	K07478	ycaJ; putative ATPase
MEXAM1_RS00775	MexAM1_META1p0166	chromosome	-0.19538	-0.235712	-0.0403326	carboxypeptidase M32	K01299	E3.4.17.19; carboxypeptidase Taq [EC:3.4.17.19]
MEXAM1_RS00780	MexAM1_META1p0167	chromosome	-0.304759	-0.320792	-0.0160335	Hsp70 family protein	K04046	yegD; hypothetical chaperone protein
MEXAM1_RS00785	MexAM1_META1p0168	chromosome	-0.087429	0.193434	0.280863	RluA family pseudouridine synthase	K06179	rluC; 23S rRNA pseudouridine955/2504/2580 synthase [EC:5.4.99.24]
MEXAM1_RS00790	MexAM1_META1p0169	chromosome	0.198851	0.525289	0.326438	haloacid dehalogenase	K01091	gph; phosphoglycolate phosphatase [EC:3.1.3.18]
MEXAM1_RS00795	MexAM1_META1p0170	chromosome	-0.0213681	-0.108554	-0.0871862	ATPase
MEXAM1_RS00800	MexAM1_META1p0172	chromosome	-0.115564	0.389965	0.505529	acyl-CoA carboxylase subunit beta	K01966	PCCB; propionyl-CoA carboxylase beta chain [EC:6.4.1.3 2.1.3.15]
MEXAM1_RS00805	MexAM1_META1p0173	chromosome	-0.0779033	-0.374504	-0.296601	TerB family tellurite resistance protein
MEXAM1_RS00810	MexAM1_META1ptRNA55	chromosome	0.229201	0.405982	0.176781	tRNA-Val
MEXAM1_RS00815	MexAM1_META1p0174	chromosome	-0.0884651	0.0851694	0.173634	TetR/AcrR family transcriptional regulator
MEXAM1_RS00820	MexAM1_META1p0175	chromosome	-0.302957	-0.877874	-0.574917	ketol-acid reductoisomerase	K00053	ilvC; ketol-acid reductoisomerase [EC:1.1.1.86]
MEXAM1_RS00825	MexAM1_META1p0176	chromosome	-0.364893	-0.816274	-0.451381	pyridoxamine 5'-phosphate oxidase	K07006	uncharacterized protein
MEXAM1_RS00830	MexAM1_META1p0177	chromosome	-0.178535	0.259698	0.438234	class I SAM-dependent methyltransferase
MEXAM1_RS00835	MexAM1_META1p0178	chromosome	-0.279878	0.357475	0.637352	crotonyl-CoA carboxylase/reductase	K14446	ccr; crotonyl-CoA carboxylase/reductase [EC:1.3.1.85]
MEXAM1_RS00840	MexAM1_META1p0179	chromosome	0.301787	-1.87187	-2.17366	catalase	K03781	katE; catalase [EC:1.11.1.6]
MEXAM1_RS00845	MexAM1_META1p0180	chromosome	-0.169009	0.393741	0.56275	protein meaA	K14447	ecm; ethylmalonyl-CoA mutase [EC:5.4.99.63]
MEXAM1_RS00850	MexAM1_META1p0181	chromosome	-0.0406502	0.720632	0.761282	DUF2490 domain-containing protein
MEXAM1_RS00855	MexAM1_META1p0182	chromosome	0.0239779	-0.19347	-0.217448	oxidoreductase	K00059	fabG; 3-oxoacyl-[acyl-carrier protein] reductase [EC:1.1.1.100]
MEXAM1_RS00860	MexAM1_META1p0183	chromosome	0.311225	0.473466	0.162241	ArsR family transcriptional regulator
MEXAM1_RS00865	MexAM1_META1p0184	chromosome	0.0805238	0.522364	0.44184	tryptophan--tRNA ligase	K01867	WARS; tryptophanyl-tRNA synthetase [EC:6.1.1.2]
MEXAM1_RS00870	MexAM1_META1p0186	chromosome	0.00892419	-0.509613	-0.518537	3-isopropylmalate dehydratase small subunit	K01704	leuD; 3-isopropylmalate/(R)-2-methylmalate dehydratase small subunit [EC:4.2.1.33 4.2.1.35]
MEXAM1_RS00875	MexAM1_META1p0187	chromosome	0.0258392	0.0218007	-0.00403852	peptidase C15	K01304	pcp; pyroglutamyl-peptidase [EC:3.4.19.3]
MEXAM1_RS00880	MexAM1_META1p0188	chromosome	-0.233931	0.558624	0.792555	methylmalonyl Co-A mutase-associated GTPase MeaB	K07588	argK; LAO/AO transport system kinase [EC:2.7.-.-]
MEXAM1_RS00885	MexAM1_META1p0189	chromosome	-0.392376	1.66456	2.05694	alpha/beta hydrolase
MEXAM1_RS00890	MexAM1_META1p0190	chromosome	-0.340917	0.157706	0.498624	hypothetical protein
MEXAM1_RS00895	MexAM1_META1p0191	chromosome	0.0595758	-0.168325	-0.227901	S9 family peptidase
MEXAM1_RS00900	MexAM1_META1p0192	chromosome	-0.173049	1.22416	1.39721	L,D-transpeptidase
MEXAM1_RS00905	MexAM1_META1p0193	chromosome	0.264852	1.35858	1.09373	hypothetical protein
MEXAM1_RS00910	MexAM1_META1p0194	chromosome	0.218451	0.667668	0.449217	exonuclease SbcCD subunit D	K03547	sbcD; DNA repair protein SbcD/Mre11
MEXAM1_RS00915	MexAM1_META1p0195	chromosome	-0.037783	-0.40761	-0.369827	chromosome segregation protein SMC	K03546	sbcC; DNA repair protein SbcC/Rad50
MEXAM1_RS00920	MexAM1_META1p0196	chromosome	-0.0290575	0.124272	0.153329	NarK/NasA family nitrate transporter	K02575	NRT; MFS transporter, NNP family, nitrate/nitrite transporter
MEXAM1_RS00925	MexAM1_META1p0197	chromosome	0.102588	-1.66308	-1.76567	ComF family protein
MEXAM1_RS00930	MexAM1_META1p0198	chromosome	0.140539	-1.43171	-1.57225	hypothetical protein
MEXAM1_RS00935	MexAM1_META1p0199	chromosome	-0.0467397	-0.208884	-0.162144	methyltransferase domain-containing protein
MEXAM1_RS00940	MexAM1_META1p0200	chromosome	0.175091	-0.0626475	-0.237738	nucleotidyltransferase domain-containing protein
MEXAM1_RS00945	MexAM1_META1p0201	chromosome	0.122091	-0.903163	-1.02525	hypothetical protein
MEXAM1_RS00950	MexAM1_META1p0202	chromosome	0.330314	-0.078199	-0.408513	(deoxy)nucleoside triphosphate pyrophosphohydrolase	K03574	mutT; 8-oxo-dGTP diphosphatase [EC:3.6.1.55]
MEXAM1_RS00955	MexAM1_META1p0203	chromosome	-0.16803	0.212699	0.38073	DUF541 domain-containing protein	K09807	uncharacterized protein
MEXAM1_RS00960	MexAM1_META1p0204	chromosome	-0.205262	0.326143	0.531406	bifunctional glutamate N-acetyltransferase/amino-acid acetyltransferase ArgJ	K00620	argJ; glutamate N-acetyltransferase / amino-acid N-acetyltransferase [EC:2.3.1.35 2.3.1.1]
MEXAM1_RS00965	MexAM1_META1p0206	chromosome	-0.0538581	1.07709	1.13095	sensor histidine kinase
MEXAM1_RS00970	MexAM1_META1p0207	chromosome	-0.243263	0.141058	0.384321	glutathione peroxidase	K00432	gpx; glutathione peroxidase [EC:1.11.1.9]
MEXAM1_RS00975	MexAM1_META1p0208	chromosome	0.0344107	0.440235	0.405825	hypothetical protein
MEXAM1_RS00980	MexAM1_META1p0209	chromosome	0.249375	-0.217998	-0.467373	hypothetical protein
MEXAM1_RS00985	MexAM1_META1p0210	chromosome	0.141373	-1.49098	-1.63236	DUF2188 domain-containing protein
MEXAM1_RS00990	MexAM1_META1p0211	chromosome	0.157772	-0.134314	-0.292086	bifunctional proline dehydrogenase/L-glutamate gamma-semialdehyde dehydrogenase PutA	K13821	putA; RHH-type transcriptional regulator, proline utilization regulon repressor / proline dehydrogenase / delta 1-pyrroline-5-carboxylate dehydrogenase [EC:1.5.5.2 1.2.1.88]
MEXAM1_RS00995	MexAM1_META1p0212	chromosome	0.129426	-0.607381	-0.736807	AsmA family protein
MEXAM1_RS01000	MexAM1_META1p0213	chromosome	0.203829	-1.12114	-1.32497	hypothetical protein
MEXAM1_RS01005	MexAM1_META1p0214	chromosome	0.0453987	0.202714	0.157315	ATPase AAA	K03657	uvrD; DNA helicase II / ATP-dependent DNA helicase PcrA [EC:3.6.4.12]
MEXAM1_RS01010	MexAM1_META1p0215	chromosome	-0.0872584	0.0996204	0.186879	PhoH family protein	K06217	phoH; phosphate starvation-inducible protein PhoH and related proteins
MEXAM1_RS01015	MexAM1_META1p0216	chromosome	-0.408299	0.208045	0.616343	aquaporin Z	K06188	aqpZ; aquaporin Z
MEXAM1_RS01020	MexAM1_META1p0217	chromosome	-0.0981321	0.0984724	0.196605	DNA polymerase III	K02342	dnaQ; DNA polymerase III subunit epsilon [EC:2.7.7.7]
MEXAM1_RS01025	MexAM1_META1p0218	chromosome	-0.217617	-0.777624	-0.560007	cupin domain-containing protein	K01569	oxdD; oxalate decarboxylase [EC:4.1.1.2]
MEXAM1_RS01030	MexAM1_META1p0219	chromosome	-0.304178	0.297978	0.602157	glutamine-synthetase adenylyltransferase	K00982	glnE; [glutamine synthetase] adenylyltransferase / [glutamine synthetase]-adenylyl-L-tyrosine phosphorylase [EC:2.7.7.42 2.7.7.89]
MEXAM1_RS01035	MexAM1_META1p0220	chromosome	-0.473966	-0.687732	-0.213766	hypothetical protein
MEXAM1_RS01040	MexAM1_META1p0221	chromosome	-0.176036	-0.33597	-0.159933	hypothetical protein
MEXAM1_RS01045	MexAM1_META1p0222	chromosome	0.222788	0.0156009	-0.207187	two-component sensor histidine kinase
MEXAM1_RS01050	MexAM1_META1p0223	chromosome	-0.208769	-0.526673	-0.317903	DNA-binding response regulator	K02483	two-component system
MEXAM1_RS01055	MexAM1_META1p0224	chromosome	-0.172834	-1.05125	-0.878412	OsmC family peroxiredoxin
MEXAM1_RS01060	MexAM1_META1p0225	chromosome	-0.153047	0.0190679	0.172115	ABC transporter ATP-binding protein	K15555	ssuB; sulfonate transport system ATP-binding protein [EC:3.6.3.-]
MEXAM1_RS01065	MexAM1_META1p0226	chromosome	0.0785102	0.110763	0.0322524	ABC transporter permease	K15554	ssuC; sulfonate transport system permease protein
MEXAM1_RS01070	MexAM1_META1p0227	chromosome	0.176457	-0.173478	-0.349935	LysE family translocator
MEXAM1_RS01075	MexAM1_META1p0228	chromosome	0.114306	0.121672	0.00736588	aliphatic sulfonate ABC transporter substrate-binding protein	K15553	ssuA; sulfonate transport system substrate-binding protein
MEXAM1_RS01080	MexAM1_META1p0229	chromosome	-0.104638	0.482176	0.586814	[protein-PII] uridylyltransferase	K00990	glnD; [protein-PII] uridylyltransferase [EC:2.7.7.59]
MEXAM1_RS01085	MexAM1_META1p0230	chromosome	-0.0614499	0.110272	0.171722	nucleotide exchange factor GrpE	K03687	GRPE; molecular chaperone GrpE
MEXAM1_RS01090	NA	chromosome	-0.0583341	-0.115485	-0.0571509	hypothetical protein
MEXAM1_RS01095	MexAM1_META1p0231	chromosome	0.275043	-0.224107	-0.49915	hypothetical protein	K09803	uncharacterized protein
MEXAM1_RS01100	MexAM1_META1p0232	chromosome	0.25157	0.392336	0.140765	prephenate dehydratase	K04518	pheA2; prephenate dehydratase [EC:4.2.1.51]
MEXAM1_RS01105	MexAM1_META1p0233	chromosome	0.114424	0.317871	0.203447	3-deoxy-manno-octulosonate cytidylyltransferase	K00979	kdsB; 3-deoxy-manno-octulosonate cytidylyltransferase (CMP-KDO synthetase) [EC:2.7.7.38]
MEXAM1_RS01115	MexAM1_META1p0235	chromosome	-0.154454	-0.204975	-0.0505207	ABC transporter substrate-binding protein	K13893	yejA; microcin C transport system substrate-binding protein
MEXAM1_RS01120	MexAM1_META1p0236	chromosome	-0.196383	-0.64526	-0.448876	ABC transporter substrate-binding protein	K13893	yejA; microcin C transport system substrate-binding protein
MEXAM1_RS01125	MexAM1_META1p0237	chromosome	-0.107885	-0.272813	-0.164928	microcin C ABC transporter permease YejB	K13894	yejB; microcin C transport system permease protein
MEXAM1_RS01130	MexAM1_META1p0238	chromosome	0.00557771	-0.394207	-0.399785	N-acetyltransferase
MEXAM1_RS01135	MexAM1_META1p0239	chromosome	-0.0433526	-0.35458	-0.311228	AMP-dependent synthetase
MEXAM1_RS01140	MexAM1_META1p0240	chromosome	-0.204617	0.133976	0.338593	glycosyltransferase family 2 protein
MEXAM1_RS01145	MexAM1_META1ptRNA2	chromosome	-0.0845659	1.27985	1.36442	tRNA-Ser
MEXAM1_RS01155	NA	chromosome	-0.0661177	-0.294489	-0.228372	IS3 family transposase	K07497	putative transposase
MEXAM1_RS01160	MexAM1_META1p0244	chromosome	-0.00645229	0.651807	0.65826	cytochrome C	K08738	CYC; cytochrome c
MEXAM1_RS01165	MexAM1_META1p0245	chromosome	0.190671	0.560643	0.369972	dicarboxylate transporter/tellurite-resistance protein TehA	K03304	tehA; tellurite resistance protein
MEXAM1_RS01170	MexAM1_META1p0246	chromosome	-0.457546	0.242881	0.700427	PLP-dependent aminotransferase family protein
MEXAM1_RS01175	MexAM1_META1p0247	chromosome	0.282143	1.53797	1.25582	DUF983 domain-containing protein
MEXAM1_RS01180	NA	chromosome	0.547344	0.329705	-0.217639	5-aminolevulinate synthase
MEXAM1_RS01185	MexAM1_META1p0250	chromosome	-0.0865533	0.635982	0.722535	PLP-dependent aminotransferase family protein
MEXAM1_RS01190	MexAM1_META1p0251	chromosome	0.415479	0.301306	-0.114172	hypothetical protein
MEXAM1_RS01195	MexAM1_META1p0252	chromosome	-0.0829038	-0.290336	-0.207432	Nit6803 family nitriliase	K01502	E3.5.5.7; aliphatic nitrilase [EC:3.5.5.7]
MEXAM1_RS01200	MexAM1_META1p0253	chromosome	-0.236189	0.996672	1.23286	MSMEG_0568 family radical SAM protein
MEXAM1_RS01205	MexAM1_META1p0254	chromosome	-0.0116477	-0.422972	-0.411324	GNAT family N-acetyltransferase
MEXAM1_RS01210	MexAM1_META1p0255	chromosome	0.272562	0.457032	0.18447	sll0787 family AIR synthase-like protein	K07123	uncharacterized protein
MEXAM1_RS01215	MexAM1_META1p0256	chromosome	0.41732	0.277064	-0.140257	MSMEG_0565 family glycosyltransferase
MEXAM1_RS01225	MexAM1_META1p0258	chromosome	0.0388447	0.0555935	0.0167487	MSMEG_0569 family flavin-dependent oxidoreductase	K07222	putative flavoprotein involved in K+ transport
MEXAM1_RS01230	MexAM1_META1p0259	chromosome	-0.349914	0.168503	0.518416	transporter
MEXAM1_RS01235	pseudo;MexAM1_META1p0260	chromosome	-0.0390495	0.740418	0.779468	hypothetical protein
MEXAM1_RS01240	MexAM1_META1p0261	chromosome	-0.122882	0.345501	0.468382	hypothetical protein
MEXAM1_RS01245	MexAM1_META1p0262	chromosome	-0.183951	0.538602	0.722553	AraC family transcriptional regulator
MEXAM1_RS01250	MexAM1_META1p0263	chromosome	-0.741639	0.677697	1.41934	DUF3817 domain-containing protein
MEXAM1_RS01255	MexAM1_META1p0264	chromosome	0.680709	1.11309	0.432385	hypothetical protein
MEXAM1_RS01260	NA	chromosome	-0.0661177	-0.294489	-0.228372	IS3 family transposase	K07497	putative transposase
MEXAM1_RS01270	NA	chromosome	0.726927	1.59154	0.864616	hypothetical protein
MEXAM1_RS01275	NA	chromosome	1.09129	1.23224	0.140946	hypothetical protein
MEXAM1_RS01280	NA	chromosome	0.286148	1.17937	0.893218	hypothetical protein
MEXAM1_RS01285	NA	chromosome	0.0944453	-1.13847	-1.23292	IS256 family transposase
MEXAM1_RS01290	partial;pseudo;MexAM1_META1p0270	chromosome	1.02272	0.870648	-0.152068	hypothetical protein
MEXAM1_RS01300	NA	chromosome	-0.858925	0.193145	1.05207	IS3 family transposase
MEXAM1_RS01305	NA	chromosome	0.439897	0.647902	0.208005	hypothetical protein
MEXAM1_RS01310	MexAM1_META1p0275	chromosome	-0.469826	-0.0179189	0.451907	PAS domain S-box protein
MEXAM1_RS01315	MexAM1_META1p0277	chromosome	0.19497	-0.393512	-0.588482	CsbD family protein
MEXAM1_RS01320	MexAM1_META1p0278	chromosome	0.298507	-0.672671	-0.971178	hypothetical protein
MEXAM1_RS01325	MexAM1_META1p0279	chromosome	0.396072	-0.912832	-1.3089	CsbD family protein
MEXAM1_RS01330	MexAM1_META1p0280	chromosome	0.0520693	-0.77256	-0.82463	CsbD family protein
MEXAM1_RS01335	MexAM1_META1p0282	chromosome	-0.33263	-0.744746	-0.412116	membrane protein	K08994	yneE; ion channel-forming bestrophin family protein
MEXAM1_RS01340	MexAM1_META1p0283	chromosome	-0.407096	0.211459	0.618555	acetylornithine deacetylase	K01438	argE; acetylornithine deacetylase [EC:3.5.1.16]
MEXAM1_RS01345	MexAM1_META1p0284	chromosome	-0.258129	-0.311408	-0.0532789	Co2+/Mg2+ efflux protein ApaG	K06195	apaG; ApaG protein
MEXAM1_RS01350	MexAM1_META1p0285	chromosome	0.250504	0.582349	0.331845	hypothetical protein
MEXAM1_RS01355	MexAM1_META1p0286	chromosome	-0.149967	0.461547	0.611514	2'-deoxycytidine 5'-triphosphate deaminase	K01494	dcd; dCTP deaminase [EC:3.5.4.13]
MEXAM1_RS01360	MexAM1_META1p0287	chromosome	-0.0646231	0.127373	0.191996	formate/nitrite transporter family protein	K21990	yfdC; formate-nitrite transporter family protein
MEXAM1_RS01365	MexAM1_META1p0288	chromosome	-0.0957991	-0.586791	-0.490992	competence/damage-inducible protein A
MEXAM1_RS01370	MexAM1_META1p0289	chromosome	0.0383696	0.390376	0.352006	DNA/RNA nuclease SfsA	K06206	sfsA; sugar fermentation stimulation protein A
MEXAM1_RS01375	MexAM1_META1p0290	chromosome	-0.345851	0.118537	0.464388	FkbM family methyltransferase
MEXAM1_RS01380	MexAM1_META1p0291	chromosome	-0.0524588	0.46894	0.521399	alpha/beta hydrolase
MEXAM1_RS01385	MexAM1_META1p0292	chromosome	0.352514	0.82769	0.475177	hypothetical protein
MEXAM1_RS01390	MexAM1_META1p0293	chromosome	-0.16998	-0.0542717	0.115709	ABC transporter permease	K01992	ABC-2.P; ABC-2 type transport system permease protein
MEXAM1_RS01395	MexAM1_META1p0294	chromosome	-0.194392	0.00104216	0.195434	ABC transporter ATP-binding protein	K01990	ABC-2.A; ABC-2 type transport system ATP-binding protein
MEXAM1_RS01400	MexAM1_META1p0295	chromosome	0.0778588	0.800136	0.722277	4Fe-4S dicluster domain-containing protein
MEXAM1_RS01405	MexAM1_META1p0296	chromosome	0.0262449	-0.209118	-0.235363	hypothetical protein
MEXAM1_RS01410	MexAM1_META1p0297	chromosome	0.516133	-0.640098	-1.15623	hypothetical protein
MEXAM1_RS01415	MexAM1_META1p0298	chromosome	-0.0694713	-0.814979	-0.745508	hypothetical protein
MEXAM1_RS01420	MexAM1_META1p0299	chromosome	-0.076748	-0.643579	-0.566831	DUF3305 domain-containing protein
MEXAM1_RS01425	MexAM1_META1p0300	chromosome	0.237757	-0.68986	-0.927617	DUF3306 domain-containing protein
MEXAM1_RS01430	MexAM1_META1p0301	chromosome	0.417842	-0.0407713	-0.458613	molecular chaperone TorD
MEXAM1_RS01435	MexAM1_META1p0302	chromosome	0.270375	-1.34251	-1.61288	formate dehydrogenase, possibly related to Fdh3 biosynthesis
MEXAM1_RS01440	MexAM1_META1p0303	chromosome	0.0490313	-0.824637	-0.873668	formate dehydrogenase	K00123	fdoG; formate dehydrogenase major subunit [EC:1.17.1.9]
MEXAM1_RS01445	MexAM1_META1p0304	chromosome	-0.0479022	-1.1726	-1.12469	4Fe-4S dicluster domain-containing protein, Fdh3B	K00124	fdoH; formate dehydrogenase iron-sulfur subunit
MEXAM1_RS01450	MexAM1_META1p0305	chromosome	0.0614779	-0.767807	-0.829285	formate dehydrogenase subunit gamma	K00127	fdoI; formate dehydrogenase subunit gamma
MEXAM1_RS01455	MexAM1_META1p0306	chromosome	-0.0492153	-0.743429	-0.694214	hypothetical protein
MEXAM1_RS01460	MexAM1_META1p0307	chromosome	-0.20229	-1.11407	-0.91178	hypothetical protein
MEXAM1_RS01465	MexAM1_META1p0308	chromosome	-0.00682721	-0.486717	-0.479889	YgjV family protein
MEXAM1_RS01470	MexAM1_META1p0309	chromosome	0.263522	0.0703717	-0.19315	hypothetical protein
MEXAM1_RS01475	MexAM1_META1p0310	chromosome	0.119408	0.243568	0.12416	TetR/AcrR family transcriptional regulator
MEXAM1_RS01480	MexAM1_META1p0311	chromosome	0.0224593	0.259178	0.236719	efflux RND transporter periplasmic adaptor subunit
MEXAM1_RS01485	MexAM1_META1p0312	chromosome	-0.147259	0.109366	0.256625	AcrB/AcrD/AcrF family protein
MEXAM1_RS01490	partial;pseudo;MexAM1_META1p0313	chromosome	-0.230882	-0.22403	0.00685227	hypothetical protein
MEXAM1_RS01495	MexAM1_META1p0314	chromosome	0.0246026	0.275754	0.251152	heat-inducible transcriptional repressor HrcA	K03705	hrcA; heat-inducible transcriptional repressor
MEXAM1_RS01500	MexAM1_META1p0315	chromosome	-0.125698	-1.39967	-1.27397	hypothetical protein
MEXAM1_RS01505	MexAM1_META1p0317	chromosome	-0.0725759	-0.203649	-0.131073	ribonuclease PH	K00989	rph; ribonuclease PH [EC:2.7.7.56]
MEXAM1_RS01510	MexAM1_META1p0318	chromosome	-0.173892	-0.134032	0.0398598	non-canonical purine NTP pyrophosphatase, RdgB/HAM1 family	K02428	rdgB; XTP/dITP diphosphohydrolase [EC:3.6.1.66]
MEXAM1_RS01515	MexAM1_META1p0319	chromosome	0.178082	0.405244	0.227162	radical SAM protein
MEXAM1_RS01520	MexAM1_META1p0320	chromosome	-0.149267	0.519742	0.66901	penicillin-binding protein activator
MEXAM1_RS01525	MexAM1_META1p0321	chromosome	0.0371773	0.529784	0.492606	16S rRNA (cytidine(1402)-2'-O)-methyltransferase	K07056	rsmI; 16S rRNA (cytidine1402-2'-O)-methyltransferase [EC:2.1.1.198]
MEXAM1_RS01530	MexAM1_META1p0322	chromosome	-0.0889663	0.11145	0.200416	YraN family protein	K07460	yraN; putative endonuclease
MEXAM1_RS01535	MexAM1_META1p0323	chromosome	0.00810685	0.463792	0.455685	response regulator
MEXAM1_RS01540	MexAM1_META1p0324	chromosome	-0.345204	-0.221293	0.123911	ABC transporter substrate-binding protein	K05845	opuC; osmoprotectant transport system substrate-binding protein
MEXAM1_RS01545	MexAM1_META1p0325	chromosome	-0.263904	-0.779203	-0.515299	ABC transporter permease	K05846	opuBD; osmoprotectant transport system permease protein
MEXAM1_RS01550	MexAM1_META1p0326	chromosome	0.301001	-0.483497	-0.784499	ABC transporter permease	K05846	opuBD; osmoprotectant transport system permease protein
MEXAM1_RS01555	MexAM1_META1p0327	chromosome	0.0571725	-1.0497	-1.10687	murein L,D-transpeptidase
MEXAM1_RS01560	NA	chromosome	-0.487848	0.192419	0.680267	extensin
MEXAM1_RS01565	MexAM1_META1p0328	chromosome	-0.142504	0.154426	0.29693	M3 family peptidase	K01284	dcp; peptidyl-dipeptidase Dcp [EC:3.4.15.5]
MEXAM1_RS01570	MexAM1_META1p0329	chromosome	-0.374959	0.402632	0.777591	formate--tetrahydrofolate ligase	K01938	fhs; formate--tetrahydrofolate ligase [EC:6.3.4.3]
MEXAM1_RS01575	MexAM1_META1p0330	chromosome	-0.00476567	-0.936018	-0.931252	copper chaperone	K07213	ATOX1; copper chaperone
MEXAM1_RS01580	MexAM1_META1p0331	chromosome	-0.0243204	0.152747	0.177067	diguanylate phosphodiesterase	K13593	tipF; cyclic-di-GMP phosphodiesterase, flagellum assembly factor TipF
MEXAM1_RS01585	MexAM1_META1p0332	chromosome	-0.589027	0.79299	1.38202	hypothetical protein
MEXAM1_RS01590	MexAM1_META1p0333	chromosome	0.335642	2.20459	1.86895	chemotaxis protein	K03414	cheZ; chemotaxis protein CheZ
MEXAM1_RS01595	MexAM1_META1p0334	chromosome	0.119305	2.40165	2.28234	response regulator	K03413	cheY; two-component system, chemotaxis family, chemotaxis protein CheY
MEXAM1_RS01600	MexAM1_META1p0335	chromosome	0.171281	0.433051	0.261771	bifunctional riboflavin kinase/FAD synthetase	K11753	ribF; riboflavin kinase / FMN adenylyltransferase [EC:2.7.1.26 2.7.7.2]
MEXAM1_RS01605	MexAM1_META1p0336	chromosome	-0.0529703	-0.157275	-0.104304	D-glycerate dehydrogenase	K00015	gyaR; glyoxylate reductase [EC:1.1.1.26]
MEXAM1_RS01610	MexAM1_META1p0337	chromosome	-0.0759239	0.908924	0.984848	hypothetical protein
MEXAM1_RS01615	MexAM1_META1p0338	chromosome	-0.211421	-0.13457	0.0768508	transcriptional repressor	K09826	irr; Fur family transcriptional regulator, iron response regulator
MEXAM1_RS01620	MexAM1_META1p0339	chromosome	-0.223509	-0.349739	-0.12623	bifunctional 3-hydroxydecanoyl-ACP dehydratase/trans-2-decenoyl-ACP isomerase	K01716	fabA; 3-hydroxyacyl-[acyl-carrier protein] dehydratase / trans-2-decenoyl-[acyl-carrier protein] isomerase [EC:4.2.1.59 5.3.3.14]
MEXAM1_RS01625	MexAM1_META1p0340	chromosome	-0.251923	-0.283691	-0.031768	beta-ketoacyl-[acyl-carrier-protein] synthase I	K00647	fabB; 3-oxoacyl-[acyl-carrier-protein] synthase I [EC:2.3.1.41]
MEXAM1_RS01630	MexAM1_META1p0342	chromosome	-0.122239	0.464197	0.586435	enoyl-[acyl-carrier-protein] reductase FabI	K00208	fabI; enoyl-[acyl-carrier protein] reductase I [EC:1.3.1.9 1.3.1.10]
MEXAM1_RS01635	MexAM1_META1p0343	chromosome	-0.245234	0.280627	0.525861	flagellar biosynthetic protein FliP	K02419	fliP; flagellar biosynthetic protein FliP
MEXAM1_RS01640	MexAM1_META1p0344	chromosome	-0.12372	0.0878377	0.211558	DoxX family protein	K15977	putative oxidoreductase
MEXAM1_RS01645	MexAM1_META1p0345	chromosome	-0.0570789	0.403733	0.460812	hypothetical protein
MEXAM1_RS01650	MexAM1_META1p0346	chromosome	-0.250403	-0.929835	-0.679432	hypothetical protein
MEXAM1_RS01655	MexAM1_META1p0347	chromosome	-0.132564	0.0099992	0.142563	S9 family peptidase	K01354	ptrB; oligopeptidase B [EC:3.4.21.83]
MEXAM1_RS01660	MexAM1_META1p0348	chromosome	0.122221	0.262268	0.140048	transcriptional regulator
MEXAM1_RS01665	MexAM1_META1p0349	chromosome	0.366612	-0.556313	-0.922925	hypothetical protein
MEXAM1_RS01670	MexAM1_META1p0350	chromosome	0.154833	-0.738854	-0.893687	hypothetical protein
MEXAM1_RS01675	MexAM1_META1p0351	chromosome	-0.134716	-0.352173	-0.217457	cysteine desulfuration protein SufE	K02426	sufE; cysteine desulfuration protein SufE
MEXAM1_RS01680	MexAM1_META1p0352	chromosome	-0.191976	-1.27653	-1.08456	PAS domain S-box protein
MEXAM1_RS01685	NA	chromosome	0.716097	0.360804	-0.355294	hypothetical protein
MEXAM1_RS01690	NA	chromosome	0.14011	-0.00261822	-0.142728	Tn3 family transposase ISMex22
MEXAM1_RS01695	NA	chromosome	0.331178	0.309847	-0.0213307	recombinase family protein
MEXAM1_RS01700	NA	chromosome	-0.0522807	-0.188396	-0.136116	histidine kinase
MEXAM1_RS01705	MexAM1_META1p0357	chromosome	-0.319889	0.0674159	0.387305	hypothetical protein
MEXAM1_RS01710	MexAM1_META1p0359	chromosome	-0.255633	-0.415849	-0.160216	lactoylglutathione lyase	K01759	GLO1; lactoylglutathione lyase [EC:4.4.1.5]
MEXAM1_RS01715	MexAM1_META1p0360	chromosome	-0.299917	0.29138	0.591297	hypothetical protein
MEXAM1_RS01720	MexAM1_META1p0361	chromosome	-0.114644	0.0442887	0.158933	aminopeptidase N	K01256	pepN; aminopeptidase N [EC:3.4.11.2]
MEXAM1_RS01725	MexAM1_META1p0362	chromosome	0.0395384	1.04461	1.00507	PAS domain-containing sensor histidine kinase	K07716	pleC; two-component system, cell cycle sensor histidine kinase PleC [EC:2.7.13.3]
MEXAM1_RS01730	MexAM1_META1p0363	chromosome	-0.101272	0.261804	0.363075	arginase	K01476	E3.5.3.1; arginase [EC:3.5.3.1]
MEXAM1_RS01735	MexAM1_META1p0364	chromosome	-0.030956	0.0641538	0.0951098	glucose-6-phosphate dehydrogenase	K00036	G6PD; glucose-6-phosphate 1-dehydrogenase [EC:1.1.1.49 1.1.1.363]
MEXAM1_RS01740	MexAM1_META1p0366	chromosome	0.224115	0.902245	0.67813	PilZ domain-containing protein
MEXAM1_RS01745	MexAM1_META1p0368	chromosome	-0.143593	-0.904311	-0.760718	divalent-cation tolerance protein CutA	K03926	cutA; periplasmic divalent cation tolerance protein
MEXAM1_RS01750	MexAM1_META1p0369	chromosome	0.0665425	-0.0790945	-0.145637	NAD kinase	K00858	ppnK; NAD+ kinase [EC:2.7.1.23]
MEXAM1_RS01755	MexAM1_META1p0370	chromosome	0.0763825	-0.126772	-0.203155	DUF1674 domain-containing protein
MEXAM1_RS01760	MexAM1_META1p0371	chromosome	0.0200229	-0.121705	-0.141728	methyltransferase domain-containing protein	K03500	rsmB; 16S rRNA (cytosine967-C5)-methyltransferase [EC:2.1.1.176]
MEXAM1_RS01765	MexAM1_META1p0373	chromosome	-0.191744	0.856331	1.04807	hypothetical protein
MEXAM1_RS01770	MexAM1_META1p0374	chromosome	0.206315	1.10507	0.898752	aminotransferase	K00639	kbl; glycine C-acetyltransferase [EC:2.3.1.29]
MEXAM1_RS01775	MexAM1_META1p0375	chromosome	0.145916	-1.19871	-1.34463	hypothetical protein
MEXAM1_RS01780	MexAM1_META1p0376	chromosome	0.0563888	-0.330636	-0.387024	[acyl-carrier-protein] S-malonyltransferase	K00645	fabD; [acyl-carrier-protein] S-malonyltransferase [EC:2.3.1.39]
MEXAM1_RS01785	MexAM1_META1p0377	chromosome	0.136319	0.185086	0.0487672	3-oxoacyl-[acyl-carrier-protein] reductase	K00059	fabG; 3-oxoacyl-[acyl-carrier protein] reductase [EC:1.1.1.100]
MEXAM1_RS01790	MexAM1_META1p0378	chromosome	-0.304101	-0.153077	0.151024	acyl carrier protein	K02078	acpP; acyl carrier protein
MEXAM1_RS01795	MexAM1_META1p0379	chromosome	-0.184012	0.27416	0.458172	beta-ketoacyl-[acyl-carrier-protein] synthase II	K09458	fabF; 3-oxoacyl-[acyl-carrier-protein] synthase II [EC:2.3.1.179]
MEXAM1_RS01800	MexAM1_META1p0380	chromosome	-0.402447	0.360835	0.763283	endolytic transglycosylase MltG	K07082	UPF0755 protein
MEXAM1_RS01805	MexAM1_META1p0381	chromosome	0.0472235	-0.60072	-0.647944	haloacid dehalogenase
MEXAM1_RS01810	MexAM1_META1p0382	chromosome	0.17458	-1.45714	-1.63172	glycoside hydrolase family 65 protein	K05342	E2.4.1.64; alpha,alpha-trehalose phosphorylase [EC:2.4.1.64]
MEXAM1_RS01815	MexAM1_META1p0383	chromosome	-0.273582	-0.971521	-0.697939	acetate/propionate family kinase	K00925	ackA; acetate kinase [EC:2.7.2.1]
MEXAM1_RS01820	MexAM1_META1p0384	chromosome	-0.152156	-0.56076	-0.408604	hemolysin secretion protein D	K01993	ABC-2.TX; HlyD family secretion protein
MEXAM1_RS01825	MexAM1_META1p0385	chromosome	-0.151722	-0.984047	-0.832324	ABC transporter ATP-binding protein/permease	K13926	rbbA; ribosome-dependent ATPase
MEXAM1_RS01830	MexAM1_META1p0386	chromosome	-0.205742	-0.959564	-0.753822	ABC transporter permease	K01992	ABC-2.P; ABC-2 type transport system permease protein
MEXAM1_RS01835	MexAM1_META1p0387	chromosome	-0.37036	-0.899231	-0.528871	phosphoketolase	K01621	xfp; xylulose-5-phosphate/fructose-6-phosphate phosphoketolase [EC:4.1.2.9 4.1.2.22]
MEXAM1_RS01840	MexAM1_META1p0388	chromosome	-0.359891	-1.03163	-0.671738	FAD-binding monooxygenase
MEXAM1_RS01845	MexAM1_META1ptRNA54	chromosome	0.301689	-0.0724241	-0.374113	tRNA-Gly
MEXAM1_RS01850	MexAM1_META1p0390	chromosome	-0.118067	0.0636198	0.181687	ABC transporter ATP-binding protein	K02010	afuC; iron(III) transport system ATP-binding protein [EC:3.6.3.30]
MEXAM1_RS01855	MexAM1_META1p0391	chromosome	-0.169821	0.458047	0.627868	iron ABC transporter substrate-binding protein	K02012	afuA; iron(III) transport system substrate-binding protein
MEXAM1_RS01860	MexAM1_META1p0392	chromosome	-0.0324852	-0.607855	-0.57537	iron ABC transporter permease	K02011	afuB; iron(III) transport system permease protein
MEXAM1_RS01865	MexAM1_META1p0394	chromosome	0.255391	0.365917	0.110525	hypothetical protein
MEXAM1_RS01870	NA	chromosome	-0.117398	-0.242047	-0.124649	cysteine biosynthesis protein	K06203	cysZ; CysZ protein
MEXAM1_RS01875	MexAM1_META1p0395	chromosome	-0.0914249	-1.2216	-1.13018	hypothetical protein
MEXAM1_RS01880	MexAM1_META1p0396	chromosome	-0.0803313	-0.82395	-0.743619	FAD-dependent oxidoreductase
MEXAM1_RS01885	MexAM1_META1p0397	chromosome	0.392628	0.512509	0.119881	cyclic nucleotide-binding protein
MEXAM1_RS01890	MexAM1_META1p0398	chromosome	-0.440717	0.426655	0.867372	cupin domain-containing protein
MEXAM1_RS01895	MexAM1_META1p0399	chromosome	-0.107654	0.711775	0.819429	hypothetical protein
MEXAM1_RS01900	MexAM1_META1p0401	chromosome	0.609584	1.1013	0.491715	hypothetical protein
MEXAM1_RS01905	MexAM1_META1p0403	chromosome	0.0235155	0.190252	0.166736	sulfate ABC transporter substrate-binding protein	K02048	cysP; sulfate transport system substrate-binding protein
MEXAM1_RS01910	MexAM1_META1p0404	chromosome	0.149429	-0.155364	-0.304793	sulfate ABC transporter permease subunit CysT	K02046	cysU; sulfate transport system permease protein
MEXAM1_RS01915	MexAM1_META1p0405	chromosome	0.128534	-0.460245	-0.588779	sulfate ABC transporter permease subunit CysW	K02047	cysW; sulfate transport system permease protein
MEXAM1_RS01920	MexAM1_META1p0406	chromosome	0.182096	-1.07251	-1.2546	sulfate ABC transporter ATP-binding protein	K02045	cysA; sulfate transport system ATP-binding protein [EC:3.6.3.25]
MEXAM1_RS01930	NA	chromosome	-0.0661177	-0.294489	-0.228372	IS3 family transposase	K07497	putative transposase
MEXAM1_RS01935	MexAM1_META1ptRNA53	chromosome	0.52369	1.14175	0.618065	tRNA-Met
MEXAM1_RS01940	NA	chromosome	-0.104856	0.349751	0.454607	5S ribosomal RNA
MEXAM1_RS01945	MexAM1_META1p23S5	chromosome	0.274722	-0.939922	-1.21464	23S ribosomal RNA
MEXAM1_RS01950	MexAM1_META1ptRNA52	chromosome	-0.131387	0.0262942	0.157682	tRNA-Ala
MEXAM1_RS01955	MexAM1_META1ptRNA51	chromosome	-0.0723869	0.0998661	0.172253	tRNA-Ile
MEXAM1_RS01960	MexAM1_META1p16S5	chromosome	0.433526	-0.891104	-1.32463	16S ribosomal RNA
MEXAM1_RS01965	MexAM1_META1p0410	chromosome	-0.181229	-0.188451	-0.00722189	DUF2244 domain-containing protein
MEXAM1_RS01970	MexAM1_META1p0411	chromosome	0.335124	0.189117	-0.146008	endonuclease III	K10773	NTH; endonuclease III [EC:4.2.99.18]
MEXAM1_RS01975	MexAM1_META1p0412	chromosome	-0.0637158	0.0627943	0.12651	phosphoribosylaminoimidazolesuccinocarboxamide synthase	K01923	purC; phosphoribosylaminoimidazole-succinocarboxamide synthase [EC:6.3.2.6]
MEXAM1_RS01980	MexAM1_META1p0413	chromosome	-0.034088	-0.0771923	-0.0431044	glycosyl transferase
MEXAM1_RS01985	MexAM1_META1p0414	chromosome	0.264831	0.416002	0.151171	glycosyl transferase	K20444	rfbC; O-antigen biosynthesis protein [EC:2.4.1.-]
MEXAM1_RS01990	MexAM1_META1p0415	chromosome	-0.218882	0.44849	0.667372	hypothetical protein
MEXAM1_RS01995	MexAM1_META1p0416	chromosome	0.125391	0.475939	0.350548	invasion associated locus B family protein
MEXAM1_RS02000	MexAM1_META1p0417	chromosome	-0.0276402	0.246578	0.274218	hypothetical protein
MEXAM1_RS02005	MexAM1_META1p0418	chromosome	-0.0198698	0.199131	0.219	M48 family peptidase	K07043	uncharacterized protein
MEXAM1_RS02010	MexAM1_META1p0419	chromosome	-0.00572733	0.168458	0.174186	polyhydroxyalkanoate depolymerase	K05973	phaZ; poly(3-hydroxybutyrate) depolymerase [EC:3.1.1.75]
MEXAM1_RS02015	MexAM1_META1p0420	chromosome	-0.09591	-0.867077	-0.771167	sensor histidine kinase	K15011	regB; two-component system, sensor histidine kinase RegB [EC:2.7.13.3]
MEXAM1_RS02020	MexAM1_META1p0421	chromosome	-0.0404602	-0.427739	-0.387279	DNA-binding response regulator	K15012	regA; two-component system, response regulator RegA
MEXAM1_RS02025	MexAM1_META1p0422	chromosome	-0.130039	-0.0292791	0.10076	hypothetical protein
MEXAM1_RS02030	MexAM1_META1p0423	chromosome	0.0182008	0.515733	0.497532	phosphoribosylformylglycinamidine synthase subunit PurS	K01952	purL; phosphoribosylformylglycinamidine synthase [EC:6.3.5.3]
MEXAM1_RS02035	MexAM1_META1p0424	chromosome	-0.128674	0.364143	0.492817	phosphoribosylformylglycinamidine synthase subunit PurQ	K01952	purL; phosphoribosylformylglycinamidine synthase [EC:6.3.5.3]
MEXAM1_RS02040	MexAM1_META1p0425	chromosome	-0.0743323	-0.318118	-0.243786	adenine phosphoribosyltransferase	K00759	APRT; adenine phosphoribosyltransferase [EC:2.4.2.7]
MEXAM1_RS02045	MexAM1_META1p0426	chromosome	0.0668254	-0.462805	-0.52963	inositol monophosphatase	K01092	E3.1.3.25; myo-inositol-1(or 4)-monophosphatase [EC:3.1.3.25]
MEXAM1_RS02050	MexAM1_META1p0427	chromosome	-0.028032	-2.15094	-2.12291	thiamine phosphate synthase	K00788	thiE; thiamine-phosphate pyrophosphorylase [EC:2.5.1.3]
MEXAM1_RS02055	MexAM1_META1p0428	chromosome	0.0565942	-1.56034	-1.61694	thiazole synthase	K03149	thiG; thiazole synthase [EC:2.8.1.10]
MEXAM1_RS02060	MexAM1_META1p0429	chromosome	0.302098	-1.53063	-1.83273	thiamine biosynthesis protein ThiS	K03154	thiS; sulfur carrier protein
MEXAM1_RS02065	MexAM1_META1p0430	chromosome	0.189959	-0.971563	-1.16152	glycine oxidase ThiO	K03153	thiO; glycine oxidase [EC:1.4.3.19]
MEXAM1_RS02070	MexAM1_META1p0431	chromosome	-0.0403951	0.568188	0.608583	adenylate/guanylate cyclase domain-containing protein	K01768	E4.6.1.1; adenylate cyclase [EC:4.6.1.1]
MEXAM1_RS02075	MexAM1_META1p0432	chromosome	0.297056	1.07611	0.77905	hypothetical protein
MEXAM1_RS02080	MexAM1_META1p0433	chromosome	-0.16435	-0.334949	-0.170599	AraC family transcriptional regulator
MEXAM1_RS02085	MexAM1_META1p0434	chromosome	0.251515	-1.11579	-1.3673	MFS transporter
MEXAM1_RS02090	MexAM1_META1p0435	chromosome	-0.0218746	-0.352285	-0.330411	RNA polymerase sigma factor RpoD	K03086	rpoD; RNA polymerase primary sigma factor
MEXAM1_RS02095	MexAM1_META1p0436	chromosome	0.211243	0.591334	0.380091	DNA primase	K02316	dnaG; DNA primase [EC:2.7.7.-]
MEXAM1_RS02100	MexAM1_META1p0437	chromosome	0.00798177	-1.25366	-1.26164	SMP-30/gluconolactonase/LRE family protein	K01053	E3.1.1.17; gluconolactonase [EC:3.1.1.17]
MEXAM1_RS02105	MexAM1_META1p0438	chromosome	-0.114267	-1.0581	-0.94383	hypothetical protein
MEXAM1_RS02110	MexAM1_META1p0439	chromosome	-0.226354	-0.222735	0.00361944	GatB/YqeY domain-containing protein	K09117	uncharacterized protein
MEXAM1_RS02115	MexAM1_META1p0440	chromosome	0.175669	0.29659	0.120921	carbamoyl-phosphate synthase small subunit	K01956	carA; carbamoyl-phosphate synthase small subunit [EC:6.3.5.5]
MEXAM1_RS02120	MexAM1_META1p0441	chromosome	-0.306427	1.71623	2.02266	hypothetical protein
MEXAM1_RS02125	MexAM1_META1p0442	chromosome	0.0136484	0.426357	0.412708	hypothetical protein
MEXAM1_RS02130	MexAM1_META1p0443	chromosome	0.136912	0.193431	0.0565187	flagellar biosynthesis protein FlgB	K02387	flgB; flagellar basal-body rod protein FlgB
MEXAM1_RS02135	MexAM1_META1p0444	chromosome	-0.00321	-0.440266	-0.437056	flagellar basal body rod protein FlgC	K02388	flgC; flagellar basal-body rod protein FlgC
MEXAM1_RS02140	MexAM1_META1p0445	chromosome	0.282966	1.37748	1.09451	flagellar hook-basal body protein FliE	K02408	fliE; flagellar hook-basal body complex protein FliE
MEXAM1_RS02145	MexAM1_META1p0447	chromosome	0.214278	1.33637	1.12209	flagellar basal-body rod protein FlgG	K02392	flgG; flagellar basal-body rod protein FlgG
MEXAM1_RS02150	MexAM1_META1p0446	chromosome	0.567764	1.47403	0.906266	flagella basal body P-ring formation protein FlgA	K02386	flgA; flagella basal body P-ring formation protein FlgA
MEXAM1_RS02155	MexAM1_META1p0448	chromosome	0.0381644	0.585989	0.547825	flagellar basal body P-ring protein FlgI	K02394	flgI; flagellar P-ring protein precursor FlgI
MEXAM1_RS02160	MexAM1_META1p0449	chromosome	0.715176	0.539542	-0.175634	MgtE intracellular region
MEXAM1_RS02165	MexAM1_META1p0450	chromosome	0.556312	1.44692	0.890608	flagellar basal body L-ring protein FlgH	K02393	flgH; flagellar L-ring protein precursor FlgH
MEXAM1_RS02170	MexAM1_META1p0451	chromosome	0.0303756	0.9852	0.954824	flagellar basal body protein FliL	K02415	fliL; flagellar FliL protein
MEXAM1_RS02175	MexAM1_META1p0452	chromosome	0.239141	0.393833	0.154691	flagellar biosynthetic protein FliP	K02419	fliP; flagellar biosynthetic protein FliP
MEXAM1_RS02180	MexAM1_META1p0453	chromosome	-0.209481	-0.20296	0.00652098	hypothetical protein
MEXAM1_RS02185	MexAM1_META1p0454	chromosome	0.143162	1.38453	1.24137	flagellar M-ring protein FliF	K02409	fliF; flagellar M-ring protein FliF
MEXAM1_RS02190	MexAM1_META1p0455	chromosome	0.272297	0.694164	0.421868	hypothetical protein
MEXAM1_RS02195	MexAM1_META1p0456	chromosome	0.0147224	0.545011	0.530289	membrane protein	K02557	motB; chemotaxis protein MotB
MEXAM1_RS02200	MexAM1_META1p0457	chromosome	0.830278	0.811636	-0.0186426	chemotaxis protein MotC	K10564	motC; chemotaxis protein MotC
MEXAM1_RS02205	NA	chromosome	-0.222599	-0.082666	0.139933	flagellar hook-length control protein FliK
MEXAM1_RS02210	NA	chromosome	0.417972	1.1381	0.720124	lytic transglycosylase
MEXAM1_RS02215	MexAM1_META1p0461	chromosome	0.12383	1.59454	1.47071	DNA-binding response regulator	K21603	ftcR; two-component system, OmpR family, flagellar system response regulator FtcR
MEXAM1_RS02220	MexAM1_META1p0462	chromosome	-0.453376	0.999334	1.45271	hypothetical protein
MEXAM1_RS02225	MexAM1_META1p0463	chromosome	0.262273	0.795368	0.533095	flagellar biosynthesis protein FlhB	K02401	flhB; flagellar biosynthetic protein FlhB
MEXAM1_RS02230	MexAM1_META1p0464	chromosome	0.0434739	0.728748	0.685274	flagellar motor switch protein FliG	K02410	fliG; flagellar motor switch protein FliG
MEXAM1_RS02235	MexAM1_META1p0465	chromosome	0.811307	2.34033	1.52902	flagellar motor switch protein FliN	K02417	fliNY; flagellar motor switch protein FliN/FliY
MEXAM1_RS02240	MexAM1_META1p0466	chromosome	0.308086	-0.444315	-0.752401	PepSY domain-containing protein
MEXAM1_RS02245	MexAM1_META1p0467	chromosome	-0.256902	-0.489887	-0.232985	hypothetical protein
MEXAM1_RS02250	MexAM1_META1p0468	chromosome	0.517192	-0.160594	-0.677787	flagellar motor switch protein FliM	K02416	fliM; flagellar motor switch protein FliM
MEXAM1_RS02255	MexAM1_META1p0469	chromosome	0.477367	0.683549	0.206182	flagellar motor stator protein MotA	K02556	motA; chemotaxis protein MotA
MEXAM1_RS02260	MexAM1_META1p0470	chromosome	-0.00668053	0.357867	0.364547	ATP-dependent protease subunit HslV	K01419	hslV; ATP-dependent HslUV protease, peptidase subunit HslV [EC:3.4.25.2]
MEXAM1_RS02265	MexAM1_META1p0471	chromosome	-0.00711766	0.187995	0.195112	HslU--HslV peptidase ATPase subunit	K03667	hslU; ATP-dependent HslUV protease ATP-binding subunit HslU
MEXAM1_RS02270	MexAM1_META1p0472	chromosome	-0.125455	0.181766	0.307221	EamA family transporter	K11939	rhtA; inner membrane transporter RhtA
MEXAM1_RS02275	MexAM1_META1p0473	chromosome	-0.0814453	0.454003	0.535448	membrane protein
MEXAM1_RS02280	MexAM1_META1p0474	chromosome	-0.263458	0.193601	0.457059	aromatic ring-hydroxylating dioxygenase subunit alpha
MEXAM1_RS02285	MexAM1_META1p0475	chromosome	0.159875	1.54013	1.38026	hypothetical protein
MEXAM1_RS02290	MexAM1_META1p0476	chromosome	-0.252715	0.36978	0.622494	hypothetical protein
MEXAM1_RS02295	MexAM1_META1p0477	chromosome	-0.197583	-0.163228	0.034355	signal recognition particle protein	K03106	SRP54; signal recognition particle subunit SRP54 [EC:3.6.5.4]
MEXAM1_RS02300	MexAM1_META1p0478	chromosome	-0.466884	-0.417629	0.0492553	chorismate mutase	K04092	tyrA1; chorismate mutase [EC:5.4.99.5]
MEXAM1_RS02305	MexAM1_META1p0479	chromosome	-0.290449	-0.763852	-0.473403	30S ribosomal protein S16	K02959	RP-S16; small subunit ribosomal protein S16
MEXAM1_RS02310	MexAM1_META1p0480	chromosome	0.0459395	0.340247	0.294307	ribosome maturation factor RimM	K02860	rimM; 16S rRNA processing protein RimM
MEXAM1_RS02315	MexAM1_META1p0481	chromosome	0.416201	1.07938	0.663179	DUF4239 domain-containing protein
MEXAM1_RS02320	MexAM1_META1p0482	chromosome	0.100339	-0.811409	-0.911748	SAM-dependent methyltransferase
MEXAM1_RS02325	MexAM1_META1p0483	chromosome	0.28306	-1.98545	-2.26851	hypothetical protein
MEXAM1_RS02330	MexAM1_META1p0484	chromosome	0.234204	-1.04186	-1.27607	tRNA (guanosine(37)-N1)-methyltransferase TrmD	K00554	trmD; tRNA (guanine37-N1)-methyltransferase [EC:2.1.1.228]
MEXAM1_RS02335	MexAM1_META1p0485	chromosome	-0.319464	0.97673	1.29619	phosphoserine transaminase	K00831	serC; phosphoserine aminotransferase [EC:2.6.1.52]
MEXAM1_RS02340	MexAM1_META1p0486	chromosome	-0.335181	0.8871	1.22228	phosphoglycerate dehydrogenase, SerC	K00058	serA; D-3-phosphoglycerate dehydrogenase / 2-oxoglutarate reductase [EC:1.1.1.95 1.1.1.399]
MEXAM1_RS02345	NA	chromosome	-0.360741	0.322422	0.683163	DUF1902 domain-containing protein
MEXAM1_RS02350	MexAM1_META1p0488	chromosome	-0.338397	0.171457	0.509854	S-methyl-5-thioribose-1-phosphate isomerase	K08963	mtnA; methylthioribose-1-phosphate isomerase [EC:5.3.1.23]
MEXAM1_RS02355	MexAM1_META1p0489	chromosome	-0.0954647	-1.82208	-1.72661	DUF3140 domain-containing protein
MEXAM1_RS02360	MexAM1_META1p0490	chromosome	0.171428	-1.33363	-1.50506	MATE family efflux transporter	K03327	TC.MATE; multidrug resistance protein, MATE family
MEXAM1_RS02365	MexAM1_META1p0491	chromosome	0.0795961	-0.864254	-0.94385	ABC transporter ATP-binding protein	K18893	vcaM; ATP-binding cassette, subfamily B, multidrug efflux pump
MEXAM1_RS02370	MexAM1_META1p0492	chromosome	0.48449	0.385954	-0.0985368	tRNA (cytidine(34)-2'-O)-methyltransferase	K03216	trmL; tRNA (cytidine/uridine-2'-O-)-methyltransferase [EC:2.1.1.207]
MEXAM1_RS02375	MexAM1_META1p0493	chromosome	-0.0544269	0.685143	0.73957	methyl-accepting chemotaxis protein
MEXAM1_RS02380	MexAM1_META1p0494	chromosome	0.284743	0.480188	0.195446	PspA/IM30 family protein
MEXAM1_RS02385	MexAM1_META1p0495	chromosome	0.118328	0.012017	-0.106311	DUF1449 domain-containing protein
MEXAM1_RS02390	MexAM1_META1p0496	chromosome	-0.0362564	-0.0220797	0.0141767	flotillin
MEXAM1_RS02395	MexAM1_META1p0497	chromosome	-0.280682	0.324151	0.604833	TonB-dependent siderophore receptor	K02014	TC.FEV.OM; iron complex outermembrane recepter protein
MEXAM1_RS02400	MexAM1_META1p0498	chromosome	-0.141033	0.340761	0.481794	oxygen-dependent coproporphyrinogen oxidase	K00228	CPOX; coproporphyrinogen III oxidase [EC:1.3.3.3]
MEXAM1_RS02405	MexAM1_META1p0499	chromosome	-0.0515558	0.168521	0.220077	ATP-binding protein	K01144	E3.1.11.5; exodeoxyribonuclease V [EC:3.1.11.5]
MEXAM1_RS02410	MexAM1_META1p0500	chromosome	-0.0742023	0.673201	0.747404	aminotransferase
MEXAM1_RS02415	MexAM1_META1p0501	chromosome	0.549812	0.453547	-0.0962652	DNA-binding response regulator	K21603	ftcR; two-component system, OmpR family, flagellar system response regulator FtcR
MEXAM1_RS02420	MexAM1_META1p0502	chromosome	0.418671	2.17468	1.75601	flagellin	K02406	fliC; flagellin
MEXAM1_RS02425	MexAM1_META1p0503	chromosome	0.445685	1.05758	0.61189	PilZ domain-containing protein
MEXAM1_RS02430	MexAM1_META1p0504	chromosome	0.237001	1.24165	1.00465	hypothetical protein
MEXAM1_RS02435	MexAM1_META1p0505	chromosome	-0.10825	1.18473	1.29298	DUF1217 domain-containing protein
MEXAM1_RS02440	MexAM1_META1p0506	chromosome	-0.0715003	0.865844	0.937345	flagellar basal-body rod protein FlgF	K02391	flgF; flagellar basal-body rod protein FlgF
MEXAM1_RS02445	MexAM1_META1p0507	chromosome	0.183753	0.591172	0.407418	flagellum-specific ATP synthase FliI	K02412	fliI; flagellum-specific ATP synthase [EC:3.6.3.14]
MEXAM1_RS02450	MexAM1_META1p0508	chromosome	0.10262	1.27767	1.17505	flagellar hook protein FlgE	K02390	flgE; flagellar hook protein FlgE
MEXAM1_RS02455	MexAM1_META1p0509	chromosome	0.150699	0.666225	0.515525	flagellar hook-associated protein FlgK	K02396	flgK; flagellar hook-associated protein 1 FlgK
MEXAM1_RS02460	MexAM1_META1p0510	chromosome	-0.218797	0.678643	0.89744	flagellar hook-associated protein FlgL	K02397	flgL; flagellar hook-associated protein 3 FlgL
MEXAM1_RS02465	MexAM1_META1p0511	chromosome	0.403316	0.640662	0.237347	flagellar biosynthesis regulator FlaF	K06602	flaF; flagellar protein FlaF
MEXAM1_RS02470	MexAM1_META1p0512	chromosome	0.32702	0.00732226	-0.319698	flagellar biosynthesis repressor FlbT	K06601	flbT; flagellar protein FlbT
MEXAM1_RS02475	MexAM1_META1p0513	chromosome	0.505133	0.862645	0.357513	flagellar basal body rod modification protein FlgD	K02389	flgD; flagellar basal-body rod modification protein FlgD
MEXAM1_RS02480	MexAM1_META1p0514	chromosome	0.148403	0.985801	0.837398	flagellar biosynthesis protein FliQ	K02420	fliQ; flagellar biosynthetic protein FliQ
MEXAM1_RS02485	MexAM1_META1p0515	chromosome	0.36119	0.753458	0.392268	flagellar biosynthesis protein FlhA	K02400	flhA; flagellar biosynthesis protein FlhA
MEXAM1_RS02500	MexAM1_META1p0518	chromosome	0.641135	1.24057	0.599431	flagellar protein FlgJ
MEXAM1_RS02505	MexAM1_META1p0519	chromosome	0.76292	1.38821	0.625286	hypothetical protein
MEXAM1_RS02510	MexAM1_META1p0520	chromosome	1.41697	2.01699	0.600019	hypothetical protein
MEXAM1_RS02515	MexAM1_META1p0521	chromosome	-0.164658	0.624215	0.788874	dihydrodipicolinate synthase family protein	K01714	dapA; 4-hydroxy-tetrahydrodipicolinate synthase [EC:4.3.3.7]
MEXAM1_RS02520	MexAM1_META1p0522	chromosome	0.172807	2.31777	2.14497	hypothetical protein
MEXAM1_RS02525	MexAM1_META1p0523	chromosome	0.280088	1.24687	0.966784	DUF1491 domain-containing protein
MEXAM1_RS02530	MexAM1_META1p0524	chromosome	0.305238	2.08162	1.77638	peptidoglycan-binding protein
MEXAM1_RS02535	MexAM1_META1p0525	chromosome	0.566613	2.44424	1.87763	PAS domain S-box protein	K11357	divJ; two-component system, cell cycle sensor histidine kinase DivJ [EC:2.7.13.3]
MEXAM1_RS02540	MexAM1_META1p0526	chromosome	0.160871	1.29128	1.13041	hypothetical protein
MEXAM1_RS02545	MexAM1_META1p0527	chromosome	-0.193706	-0.743084	-0.549377	cytochrome d ubiquinol oxidase subunit II	K00426	cydB; cytochrome d ubiquinol oxidase subunit II [EC:1.10.3.14]
MEXAM1_RS02550	MexAM1_META1p0530	chromosome	-0.0842024	-0.097384	-0.0131816	MFS transporter
MEXAM1_RS02555	MexAM1_META1p0531	chromosome	-0.092547	0.0608543	0.153401	MFS transporter
MEXAM1_RS02560	MexAM1_META1p0532	chromosome	0.199766	-2.45346	-2.65323	transcriptional regulator
MEXAM1_RS02565	MexAM1_META1p0533	chromosome	0.315502	-0.496931	-0.812433	penicillin-binding protein 1A
MEXAM1_RS02570	MexAM1_META1p0534	chromosome	-0.125774	0.254623	0.380397	HAMP domain-containing protein
MEXAM1_RS02575	MexAM1_META1p0535	chromosome	-0.170514	0.219096	0.38961	AMP nucleosidase	K01241	amn; AMP nucleosidase [EC:3.2.2.4]
MEXAM1_RS02580	MexAM1_META1p0536	chromosome	-0.37102	-0.201853	0.169167	tRNA (N6-threonylcarbamoyladenosine(37)-N6)-methyltransferase TrmO
MEXAM1_RS02585	MexAM1_META1p0537	chromosome	-0.255806	0.393629	0.649435	GNAT family N-acetyltransferase
MEXAM1_RS02590	NA	chromosome	-0.549416	-0.066122	0.483294	hypothetical protein
MEXAM1_RS02595	MexAM1_META1p0539	chromosome	-0.240835	-0.347243	-0.106408	DUF1810 domain-containing protein
MEXAM1_RS02600	MexAM1_META1p0540	chromosome	-0.06972	0.317372	0.387092	histone deacetylase
MEXAM1_RS02605	MexAM1_META1p0541	chromosome	-0.477694	-0.584671	-0.106976	ceramide glucosyltransferase	K00720	UGCG; ceramide glucosyltransferase [EC:2.4.1.80]
MEXAM1_RS02610	MexAM1_META1p0542	chromosome	-0.168874	0.402123	0.570997	hypothetical protein
MEXAM1_RS02615	MexAM1_META1p0543	chromosome	-0.131197	-0.530037	-0.39884	hypothetical protein
MEXAM1_RS02620	MexAM1_META1p0544	chromosome	-0.136624	-0.397237	-0.260613	hypothetical protein
MEXAM1_RS02625	MexAM1_META1p0545	chromosome	0.527054	0.433661	-0.0933933	ethanolamine permease	K16238	eat; ethanolamine permease
MEXAM1_RS02630	MexAM1_META1p0546	chromosome	-0.214918	-0.00888441	0.206033	GMP synthase
MEXAM1_RS02635	MexAM1_META1p0547	chromosome	-0.206828	0.0313158	0.238144	aldo/keto reductase
MEXAM1_RS02640	NA	chromosome	0.381979	0.898621	0.516642	AraC family transcriptional regulator
MEXAM1_RS02650	MexAM1_META1p0550	chromosome	-0.205494	-0.68508	-0.479586	FAD-binding monooxygenase
MEXAM1_RS02655	MexAM1_META1p0551	chromosome	-0.109868	0.869016	0.978884	DedA family protein
MEXAM1_RS02660	MexAM1_META1p0552	chromosome	-0.273942	0.612034	0.885975	disulfide bond formation protein B
MEXAM1_RS02665	MexAM1_META1p0553	chromosome	0.314572	-0.238932	-0.553505	chromosome partitioning protein ParB
MEXAM1_RS02670	MexAM1_META1p0554	chromosome	0.497671	0.439562	-0.0581097	acyltransferase
MEXAM1_RS02675	MexAM1_META1p0555	chromosome	0.175967	0.80631	0.630343	EVE domain-containing protein
MEXAM1_RS02680	MexAM1_META1p0556	chromosome	-0.157579	0.36498	0.522558	NAD(P)-dependent glycerol-3-phosphate dehydrogenase	K00057	gpsA; glycerol-3-phosphate dehydrogenase (NAD(P)+) [EC:1.1.1.94]
MEXAM1_RS02685	MexAM1_META1p0557	chromosome	-0.369556	0.807986	1.17754	PAS domain S-box protein	K03406	mcp; methyl-accepting chemotaxis protein
MEXAM1_RS02690	MexAM1_META1p0558	chromosome	-0.00669466	0.116314	0.123009	tRNA (adenosine(37)-N6)-threonylcarbamoyltransferase complex transferase subunit TsaD	K01409	KAE1; N6-L-threonylcarbamoyladenine synthase [EC:2.3.1.234]
MEXAM1_RS02695	MexAM1_META1p0559	chromosome	-0.0468697	-0.839311	-0.792441	uroporphyrinogen-III synthase	K01719	hemD; uroporphyrinogen-III synthase [EC:4.2.1.75]
MEXAM1_RS02700	MexAM1_META1p0561	chromosome	0.0425271	-0.849965	-0.892492	hypothetical protein
MEXAM1_RS02705	MexAM1_META1p0562	chromosome	0.163275	-1.30019	-1.46347	heme biosynthesis protein HemY	K02498	hemY; HemY protein
MEXAM1_RS02710	MexAM1_META1ptRNA3	chromosome	-0.11937	-0.597744	-0.478373	tRNA-Ser
MEXAM1_RS02715	NA	chromosome	1.06794	-0.151974	-1.21992	hypothetical protein
MEXAM1_RS02725	NA	chromosome	0.0944453	-1.13847	-1.23292	IS256 family transposase
MEXAM1_RS02730	NA	chromosome	0.656571	0.496731	-0.15984	hypothetical protein
MEXAM1_RS02735	MexAM1_META1p0567	chromosome	0.120838	-1.12583	-1.24666	DUF2924 domain-containing protein
MEXAM1_RS02740	NA	chromosome	0.0944453	-1.13847	-1.23292	IS256 family transposase
MEXAM1_RS02745	MexAM1_META1p0569	chromosome	0.163575	-1.46751	-1.63108	hypothetical protein
MEXAM1_RS02750	MexAM1_META1p0570	chromosome	0.0645581	-1.077	-1.14155	hypothetical protein
MEXAM1_RS02755	MexAM1_META1p0572	chromosome	0.307252	0.454363	0.147112	methyl-accepting chemotaxis protein
MEXAM1_RS02760	MexAM1_META1p0573	chromosome	0.539	0.0164936	-0.522507	hypothetical protein
MEXAM1_RS02765	MexAM1_META1p0574	chromosome	-0.206456	-0.0946239	0.111832	helicase	K17675	SUPV3L1; ATP-dependent RNA helicase SUPV3L1/SUV3 [EC:3.6.4.13]
MEXAM1_RS02770	MexAM1_META1ptRNA49	chromosome	0.52369	1.14175	0.618065	tRNA-Met
MEXAM1_RS02775	NA	chromosome	-0.104856	0.349751	0.454607	5S ribosomal RNA
MEXAM1_RS02780	MexAM1_META1p23S4	chromosome	0.274722	-0.939922	-1.21464	23S ribosomal RNA
MEXAM1_RS02785	MexAM1_META1ptRNA48	chromosome	-0.131387	0.0262942	0.157682	tRNA-Ala
MEXAM1_RS02790	MexAM1_META1ptRNA47	chromosome	-0.0723869	0.0998661	0.172253	tRNA-Ile
MEXAM1_RS02795	MexAM1_META1p16S4	chromosome	0.433526	-0.891104	-1.32463	16S ribosomal RNA
MEXAM1_RS02805	MexAM1_META1p0578	chromosome	0.107075	0.935238	0.828163	RNA-binding transcriptional accessory protein	K06959	tex; protein Tex
MEXAM1_RS02810	NA	chromosome	0.598447	1.21453	0.616087	hypothetical protein
MEXAM1_RS02815	MexAM1_META1p0580	chromosome	-0.14145	0.611386	0.752835	ABC transporter ATP-binding protein	K09689	ABC-2.CPSE.A; capsular polysaccharide transport system ATP-binding protein [EC:3.6.3.38]
MEXAM1_RS02820	MexAM1_META1p0581	chromosome	-0.199599	0.628658	0.828257	hypothetical protein	K10107	ABC-2.CPSE.P1; capsular polysaccharide transport system permease protein
MEXAM1_RS02825	MexAM1_META1p0582	chromosome	0.0083733	-0.8355	-0.843874	hypothetical protein
MEXAM1_RS02830	MexAM1_META1p0583	chromosome	0.362166	-0.335396	-0.697562	hypothetical protein
MEXAM1_RS02835	MexAM1_META1p0584	chromosome	-0.153844	1.20574	1.35958	flagellar biosynthesis protein FlhA	K02400	flhA; flagellar biosynthesis protein FlhA
MEXAM1_RS02840	MexAM1_META1p0585	chromosome	0.649554	1.55544	0.905884	HAMP domain-containing protein	K03406	mcp; methyl-accepting chemotaxis protein
MEXAM1_RS02845	MexAM1_META1p0587	chromosome	-0.230338	0.534812	0.76515	lysylphosphatidylglycerol synthetase family protein	K07027	glycosyltransferase 2 family protein
MEXAM1_RS02850	MexAM1_META1p0588	chromosome	0.0860547	1.99929	1.91323	flagellar export protein FliJ
MEXAM1_RS02855	MexAM1_META1p0589	chromosome	0.212128	-0.175921	-0.38805	flagellum-specific ATP synthase FliI	K02412	fliI; flagellum-specific ATP synthase [EC:3.6.3.14]
MEXAM1_RS02860	MexAM1_META1p0590	chromosome	0.0796545	1.33112	1.25147	DNA-binding response regulator CtrA	K13584	ctrA; two-component system, cell cycle response regulator CtrA
MEXAM1_RS02865	MexAM1_META1p0591	chromosome	0.436292	0.969392	0.5331	hypothetical protein
MEXAM1_RS02870	MexAM1_META1p0592	chromosome	0.0593569	-0.0565159	-0.115873	DUF3297 domain-containing protein
MEXAM1_RS02875	MexAM1_META1p0593	chromosome	0.0639337	1.03966	0.97573	antibiotic acetyltransferase
MEXAM1_RS02880	MexAM1_META1p0594	chromosome	-0.0957376	-0.0686086	0.027129	NADP-dependent malic enzyme, MaeB	K00029	E1.1.1.40; malate dehydrogenase (oxaloacetate-decarboxylating)(NADP+) [EC:1.1.1.40]
MEXAM1_RS02885	MexAM1_META1p0595	chromosome	-0.36269	-0.957365	-0.594676	acetamidase
MEXAM1_RS02890	MexAM1_META1p0596	chromosome	-0.186316	-1.78691	-1.6006	hypothetical protein
MEXAM1_RS02895	MexAM1_META1p0597	chromosome	0.293482	-0.361318	-0.6548	hypothetical protein
MEXAM1_RS02900	MexAM1_META1p0598	chromosome	-0.162733	-0.505417	-0.342685	glycosyl transferase
MEXAM1_RS02905	MexAM1_META1p0599	chromosome	-0.171834	-0.301649	-0.129815	hypothetical protein
MEXAM1_RS02910	MexAM1_META1p0600	chromosome	-0.0898225	0.457022	0.546844	hypothetical protein
MEXAM1_RS02915	MexAM1_META1p0601	chromosome	-0.251247	0.365097	0.616344	hypothetical protein
MEXAM1_RS02920	MexAM1_META1p0602	chromosome	0.698933	0.270463	-0.42847	(2Fe-2S)-binding protein	K13483	yagT; xanthine dehydrogenase YagT iron-sulfur-binding subunit
MEXAM1_RS02925	MexAM1_META1p0603	chromosome	0.424278	0.0350144	-0.389263	xanthine dehydrogenase family protein subunit M	K11178	yagS; xanthine dehydrogenase YagS FAD-binding subunit [EC:1.17.1.4]
MEXAM1_RS02930	MexAM1_META1p0604	chromosome	0.592553	-0.268328	-0.860881	xanthine dehydrogenase family protein molybdopterin-binding subunit	K11177	yagR; xanthine dehydrogenase YagR molybdenum-binding subunit [EC:1.17.1.4]
MEXAM1_RS02935	MexAM1_META1p0605	chromosome	0.337569	-0.152474	-0.490043	fluoride efflux transporter CrcB	K06199	crcB; fluoride exporter
MEXAM1_RS02940	MexAM1_META1p0606	chromosome	0.0233045	0.212352	0.189047	EamA family transporter	K08978	TC.BAT1; bacterial/archaeal transporter family protein
MEXAM1_RS02945	MexAM1_META1p0607	chromosome	0.319871	0.481919	0.162048	peptidase M15	K08641	vanX; zinc D-Ala-D-Ala dipeptidase [EC:3.4.13.22]
MEXAM1_RS02950	MexAM1_META1p0608	chromosome	-0.0859085	0.0950753	0.180984	hypothetical protein
MEXAM1_RS02955	MexAM1_META1p0609	chromosome	-0.202076	0.379628	0.581703	hypothetical protein
MEXAM1_RS02960	MexAM1_META1p0610	chromosome	-0.237706	0.667674	0.90538	MarR family transcriptional regulator
MEXAM1_RS02965	MexAM1_META1p0611	chromosome	0.134685	0.476648	0.341963	glycosyl transferase
MEXAM1_RS02970	MexAM1_META1p0612	chromosome	0.168712	0.610732	0.442019	glucose-1-phosphate cytidylyltransferase	K00978	rfbF; glucose-1-phosphate cytidylyltransferase [EC:2.7.7.33]
MEXAM1_RS02975	MexAM1_META1p0613	chromosome	-0.259648	0.1922	0.451848	CDP-glucose 4,6-dehydratase	K01709	rfbG; CDP-glucose 4,6-dehydratase [EC:4.2.1.45]
MEXAM1_RS02980	MexAM1_META1p0614	chromosome	-0.0597185	0.00401579	0.0637343	class I SAM-dependent methyltransferase
MEXAM1_RS02985	MexAM1_META1p0615	chromosome	0.181081	-0.56824	-0.749321	dTDP-4-keto-6-deoxy-D-glucose epimerase	K01790	rfbC; dTDP-4-dehydrorhamnose 3,5-epimerase [EC:5.1.3.13]
MEXAM1_RS02990	MexAM1_META1p0616	chromosome	-0.0907753	-0.918135	-0.827359	NAD(P)-dependent oxidoreductase
MEXAM1_RS02995	MexAM1_META1p0617	chromosome	-0.0231749	-1.18077	-1.15759	response regulator
MEXAM1_RS03000	MexAM1_META1p0619	chromosome	0.106979	0.101525	-0.0054537	adenosylmethionine--8-amino-7-oxononanoate transaminase	K00833	bioA; adenosylmethionine---8-amino-7-oxononanoate aminotransferase [EC:2.6.1.62]
MEXAM1_RS03005	MexAM1_META1p0620	chromosome	0.177713	-0.176575	-0.354289	glycine dehydrogenase (aminomethyl-transferring)	K00281	GLDC; glycine dehydrogenase [EC:1.4.4.2]
MEXAM1_RS03010	MexAM1_META1p0621	chromosome	0.142248	0.0497258	-0.0925226	glycine cleavage system protein H	K02437	gcvH; glycine cleavage system H protein
MEXAM1_RS03015	MexAM1_META1p0622	chromosome	-0.0215408	0.881298	0.902839	glycine cleavage system protein T	K00605	gcvT; aminomethyltransferase [EC:2.1.2.10]
MEXAM1_RS03020	MexAM1_META1p0623	chromosome	0.108071	-0.91186	-1.01993	hypothetical protein
MEXAM1_RS03025	MexAM1_META1p0624	chromosome	-0.460797	0.0859924	0.546789	8-amino-7-oxononanoate synthase	K00652	bioF; 8-amino-7-oxononanoate synthase [EC:2.3.1.47]
MEXAM1_RS03030	MexAM1_META1p0625	chromosome	-0.433516	0.989034	1.42255	NlpC/P60 family protein
MEXAM1_RS03035	MexAM1_META1p0626	chromosome	-0.0693445	1.18663	1.25597	hypothetical protein
MEXAM1_RS03040	MexAM1_META1p0627	chromosome	-0.0271792	1.14565	1.17283	short-chain dehydrogenase
MEXAM1_RS03045	MexAM1_META1p0628	chromosome	0.569245	0.645209	0.0759639	MgtC/SapB family protein	K07507	mgtC; putative Mg2+ transporter-C (MgtC) family protein
MEXAM1_RS03050	MexAM1_META1p0629	chromosome	-0.150179	-0.772356	-0.622177	ATPase AAA	K03924	moxR; MoxR-like ATPase [EC:3.6.3.-]
MEXAM1_RS03055	MexAM1_META1p0630	chromosome	0.235288	-1.37358	-1.60887	DUF58 domain-containing protein
MEXAM1_RS03060	MexAM1_META1p0631	chromosome	0.274827	-1.97969	-2.25452	DUF4381 domain-containing protein
MEXAM1_RS03065	MexAM1_META1p0632	chromosome	-0.375313	-1.30079	-0.925473	VWA domain-containing protein	K07114	yfbK; Ca-activated chloride channel homolog
MEXAM1_RS03070	MexAM1_META1p0633	chromosome	-0.708811	-1.40594	-0.697126	VWA domain-containing protein	K07114	yfbK; Ca-activated chloride channel homolog
MEXAM1_RS03075	MexAM1_META1p0634	chromosome	0.0807068	-1.41832	-1.49903	tetratricopeptide repeat protein
MEXAM1_RS03080	MexAM1_META1p0635	chromosome	-0.0801169	-1.50359	-1.42348	hypothetical protein
MEXAM1_RS03085	MexAM1_META1p0636	chromosome	-0.0938001	-1.02694	-0.933141	catalase
MEXAM1_RS03090	MexAM1_META1p0637	chromosome	0.438681	-1.72153	-2.16021	EamA/RhaT family transporter
MEXAM1_RS03095	MexAM1_META1p0639	chromosome	0.353833	-1.86944	-2.22327	hypothetical protein
MEXAM1_RS03100	MexAM1_META1p0640	chromosome	-0.215489	-0.114263	0.101226	hypothetical protein
MEXAM1_RS03105	MexAM1_META1p0641	chromosome	-0.0139863	-1.0419	-1.02791	peptide-methionine (R)-S-oxide reductase	K07305	msrB; peptide-methionine (R)-S-oxide reductase [EC:1.8.4.12]
MEXAM1_RS03110	MexAM1_META1p0642	chromosome	0.298752	0.180407	-0.118345	YihY/virulence factor BrkB family protein	K07058	membrane protein
MEXAM1_RS03115	MexAM1_META1p0643	chromosome	-0.179725	0.0897026	0.269427	PAS domain S-box protein
MEXAM1_RS03120	MexAM1_META1p0644	chromosome	-0.0843223	0.253348	0.33767	malonyl-CoA synthase	K18661	matB; malonyl-CoA/methylmalonyl-CoA synthetase [EC:6.2.1.-]
MEXAM1_RS03125	MexAM1_META1p0645	chromosome	-0.136472	0.0746465	0.211119	hypothetical protein
MEXAM1_RS03130	MexAM1_META1p0646	chromosome	-0.282476	-0.658743	-0.376267	collagen-like protein
MEXAM1_RS03135	MexAM1_META1p0647	chromosome	0.0715041	-0.00924969	-0.0807538	aminoacetone oxidase family FAD-binding enzyme	K07007	uncharacterized protein
MEXAM1_RS03140	MexAM1_META1p0648	chromosome	-0.00715342	0.887051	0.894204	TerC family protein	K05794	terC; tellurite resistance protein TerC
MEXAM1_RS03145	MexAM1_META1p0649	chromosome	0.167833	0.7751	0.607267	hypothetical protein
MEXAM1_RS03150	MexAM1_META1p0650	chromosome	0.409367	-1.99724	-2.4066	type 1 glutamine amidotransferase	K05520	pfpI; protease I [EC:3.5.1.124]
MEXAM1_RS03155	MexAM1_META1p0651	chromosome	0.258403	-1.31261	-1.57101	hypothetical protein
MEXAM1_RS03160	MexAM1_META1p0652	chromosome	0.304338	-0.298246	-0.602583	hypothetical protein
MEXAM1_RS03165	MexAM1_META1p0653	chromosome	-0.0129126	0.0965146	0.109427	hypothetical protein
MEXAM1_RS03170	MexAM1_META1p0654	chromosome	-0.120873	-0.340908	-0.220035	cold-shock protein	K03704	cspA; cold shock protein (beta-ribbon, CspA family)
MEXAM1_RS03175	MexAM1_META1p0655	chromosome	0.284476	0.70175	0.417274	hypothetical protein
MEXAM1_RS03180	MexAM1_META1p0656	chromosome	0.551915	0.490644	-0.0612702	DUF1489 domain-containing protein
MEXAM1_RS03185	MexAM1_META1p0657	chromosome	0.326669	1.9487	1.62204	hypothetical protein
MEXAM1_RS03190	MexAM1_META1p0658	chromosome	0.227857	0.0734464	-0.154411	MFS transporter	K05820	hcaT; MFS transporter, PPP family, 3-phenylpropionic acid transporter
MEXAM1_RS03195	MexAM1_META1p0659	chromosome	-0.202472	-0.138955	0.0635172	STAS domain-containing protein	K02066	mlaE; phospholipid/cholesterol/gamma-HCH transport system permease protein
MEXAM1_RS03200	MexAM1_META1p0660	chromosome	-0.169289	1.35285	1.52214	ABC transporter ATP-binding protein	K02065	mlaF; phospholipid/cholesterol/gamma-HCH transport system ATP-binding protein
MEXAM1_RS03205	MexAM1_META1p0661	chromosome	-0.0834395	0.540691	0.624131	MCE family protein	K02067	mlaD; phospholipid/cholesterol/gamma-HCH transport system substrate-binding protein
MEXAM1_RS03210	MexAM1_META1p0662	chromosome	0.29121	0.892225	0.601015	ABC transporter	K18480	linN; cholesterol transport system auxiliary component
MEXAM1_RS03215	MexAM1_META1p0663	chromosome	0.0219118	-0.0401775	-0.0620893	inositol monophosphatase	K01092	E3.1.3.25; myo-inositol-1(or 4)-monophosphatase [EC:3.1.3.25]
MEXAM1_RS03220	MexAM1_META1p0664	chromosome	0.447859	0.715627	0.267768	hypothetical protein
MEXAM1_RS03225	MexAM1_META1p0665	chromosome	0.0192982	-0.450741	-0.470039	hypothetical protein
MEXAM1_RS03230	MexAM1_META1p0666	chromosome	0.0296715	1.7145	1.68482	4-hydroxybenzoate octaprenyltransferase	K03179	ubiA; 4-hydroxybenzoate polyprenyltransferase [EC:2.5.1.39]
MEXAM1_RS03235	MexAM1_META1p0667	chromosome	-0.388594	1.48357	1.87217	hypothetical protein
MEXAM1_RS03240	MexAM1_META1p0669	chromosome	-0.22066	-0.00724951	0.213411	16S rRNA (uracil(1498)-N(3))-methyltransferase	K09761	rsmE; 16S rRNA (uracil1498-N3)-methyltransferase [EC:2.1.1.193]
MEXAM1_RS03245	MexAM1_META1p0670	chromosome	0.160634	0.438297	0.277663	asparaginase	K01424	E3.5.1.1; L-asparaginase [EC:3.5.1.1]
MEXAM1_RS03250	MexAM1_META1p0671	chromosome	0.293136	0.24307	-0.0500665	glutamate--cysteine ligase	K01919	gshA; glutamate--cysteine ligase [EC:6.3.2.2]
MEXAM1_RS03255	MexAM1_META1p0672	chromosome	0.0988001	-2.09824	-2.19704	hypothetical protein
MEXAM1_RS03260	MexAM1_META1p0673	chromosome	0.239489	-1.29037	-1.52986	transcriptional regulator	K04085	tusA; tRNA 2-thiouridine synthesizing protein A [EC:2.8.1.-]
MEXAM1_RS03265	MexAM1_META1p0674	chromosome	-0.166026	-0.212639	-0.0466124	NUDIX hydrolase
MEXAM1_RS03270	MexAM1_META1p0676	chromosome	-0.0680833	-1.77679	-1.70871	DUF3775 domain-containing protein
MEXAM1_RS03275	MexAM1_META1p0677	chromosome	-0.203078	-1.74362	-1.54054	hypothetical protein
MEXAM1_RS03280	MexAM1_META1p0678	chromosome	-0.137208	-0.438083	-0.300875	TIGR02281 family clan AA aspartic protease	K06985	aspartyl protease family protein
MEXAM1_RS03290	MexAM1_META1p0680	chromosome	0.646644	0.319317	-0.327326	hypothetical protein
MEXAM1_RS03295	MexAM1_META1p0681	chromosome	-0.142804	0.0751343	0.217938	adenosylcobinamide-GDP ribazoletransferase	K02233	E2.7.8.26; adenosylcobinamide-GDP ribazoletransferase [EC:2.7.8.26]
MEXAM1_RS03300	MexAM1_META1p0682	chromosome	-0.344463	0.109215	0.453678	nicotinate-nucleotide--dimethylbenzimidazole phosphoribosyltransferase	K00768	E2.4.2.21; nicotinate-nucleotide--dimethylbenzimidazole phosphoribosyltransferase [EC:2.4.2.21]
MEXAM1_RS03305	MexAM1_META1p0683	chromosome	0.27139	1.22615	0.954764	sensor histidine kinase	K07716	pleC; two-component system, cell cycle sensor histidine kinase PleC [EC:2.7.13.3]
MEXAM1_RS03310	MexAM1_META1p0684	chromosome	0.175155	1.24244	1.06729	(2Fe-2S)-binding protein	K07302	iorA; isoquinoline 1-oxidoreductase subunit alpha [EC:1.3.99.16]
MEXAM1_RS03315	MexAM1_META1p0685	chromosome	-0.0935765	0.772084	0.86566	xanthine dehydrogenase family protein molybdopterin-binding subunit	K07303	iorB; isoquinoline 1-oxidoreductase subunit beta [EC:1.3.99.16]
MEXAM1_RS03320	MexAM1_META1p0686	chromosome	-0.216863	0.152838	0.369701	PAS domain S-box protein
MEXAM1_RS03325	MexAM1_META1p0687	chromosome	-0.041193	0.116388	0.157581	amidase
MEXAM1_RS03330	MexAM1_META1p0688	chromosome	0.681249	2.30385	1.6226	extensin
MEXAM1_RS03335	MexAM1_META1p0689	chromosome	0.032963	1.30718	1.27422	hypothetical protein
MEXAM1_RS03340	MexAM1_META1p0690	chromosome	0.127983	0.659734	0.531751	ribonuclease T(2)	K01166	E3.1.27.1; ribonuclease T2 [EC:3.1.27.1]
MEXAM1_RS03345	MexAM1_META1p0691	chromosome	0.190002	-1.19712	-1.38712	23S rRNA (adenine(2030)-N(6))-methyltransferase RlmJ	K07115	rlmJ; 23S rRNA (adenine2030-N6)-methyltransferase [EC:2.1.1.266]
MEXAM1_RS03350	MexAM1_META1p0692	chromosome	0.0659202	-2.13079	-2.19671	hypothetical protein
MEXAM1_RS03355	MexAM1_META1p0693	chromosome	0.12291	-2.19562	-2.31853	hypothetical protein
MEXAM1_RS03360	MexAM1_META1p0694	chromosome	-0.196165	-0.985263	-0.789098	FAD-binding oxidoreductase	K00104	glcD; glycolate oxidase [EC:1.1.3.15]
MEXAM1_RS03365	MexAM1_META1p0695	chromosome	0.316389	-0.128385	-0.444774	cystathionine beta-lyase	K08738	CYC; cytochrome c
MEXAM1_RS03370	MexAM1_META1p0696	chromosome	-0.0896617	0.308854	0.398515	MarR family transcriptional regulator
MEXAM1_RS03375	MexAM1_META1p0697	chromosome	-0.130957	-0.0627835	0.0681737	hypothetical protein
MEXAM1_RS03380	MexAM1_META1p0698	chromosome	-0.264177	-0.0219092	0.242267	DUF1214 domain-containing protein
MEXAM1_RS03385	MexAM1_META1p0699	chromosome	-0.135031	0.361313	0.496344	penicillin-binding protein 1A	K05366	mrcA; penicillin-binding protein 1A [EC:2.4.1.129 3.4.16.4]
MEXAM1_RS03390	MexAM1_META1p0700	chromosome	0.00465059	0.0112456	0.00659497	YcgN family cysteine cluster protein	K09160	uncharacterized protein
MEXAM1_RS03395	MexAM1_META1p0701	chromosome	0.187564	0.786657	0.599092	GNAT family N-acetyltransferase
MEXAM1_RS03400	MexAM1_META1p0703	chromosome	0.245737	1.65171	1.40598	pilus assembly protein
MEXAM1_RS03405	MexAM1_META1p0704	chromosome	-0.34004	0.69451	1.03455	pilus biosynthesis protein TadE
MEXAM1_RS03410	MexAM1_META1p0705	chromosome	-0.0214613	1.13785	1.15931	VWA domain-containing protein
MEXAM1_RS03415	MexAM1_META1p0706	chromosome	0.12399	-0.0300142	-0.154004	cell division protein ZapE	K06916	zapE; cell division protein ZapE
MEXAM1_RS03420	MexAM1_META1p0707	chromosome	-0.200301	0.303012	0.503313	DNA-3-methyladenine glycosylase	K03652	MPG; DNA-3-methyladenine glycosylase [EC:3.2.2.21]
MEXAM1_RS03425	MexAM1_META1p0708	chromosome	-0.15254	0.470605	0.623145	ribonuclease HI	K03469	rnhA; ribonuclease HI [EC:3.1.26.4]
MEXAM1_RS03430	MexAM1_META1p0709	chromosome	0.285262	0.819283	0.534021	hypothetical protein
MEXAM1_RS03435	MexAM1_META1p0710	chromosome	0.244496	1.62303	1.37854	hypothetical protein
MEXAM1_RS03440	MexAM1_META1p0711	chromosome	-0.106732	-0.335712	-0.228981	hypothetical protein
MEXAM1_RS03445	MexAM1_META1p0712	chromosome	-0.0567558	-0.18723	-0.130475	glutathione synthase	K01920	gshB; glutathione synthase [EC:6.3.2.3]
MEXAM1_RS03450	MexAM1_META1p0714	chromosome	-0.193463	-0.259075	-0.0656127	Na+/H+ antiporter	K03316	TC.CPA1; monovalent cation:H+ antiporter, CPA1 family
MEXAM1_RS03455	MexAM1_META1p0715	chromosome	-0.204122	0.167019	0.371142	N-acetylmuramoyl-L-alanine amidase
MEXAM1_RS03460	MexAM1_META1p0716	chromosome	-0.416406	0.279902	0.696308	molecular chaperone DjlA	K05801	djlA; DnaJ like chaperone protein
MEXAM1_RS03465	MexAM1_META1p0717	chromosome	-0.131869	0.531307	0.663176	hypothetical protein
MEXAM1_RS03470	MexAM1_META1p0719	chromosome	0.256598	0.145558	-0.11104	hypothetical protein
MEXAM1_RS03475	MexAM1_META1p0720	chromosome	0.108652	0.065493	-0.043159	tRNA dihydrouridine(20/20a) synthase DusA	K05539	dusA; tRNA-dihydrouridine synthase A [EC:1.-.-.-]
MEXAM1_RS03480	MexAM1_META1p0721	chromosome	-0.157519	0.297414	0.454932	bifunctional diguanylate cyclase/phosphodiesterase
MEXAM1_RS03485	MexAM1_META1p0722	chromosome	0.35183	2.37718	2.02535	response regulator
MEXAM1_RS03490	MexAM1_META1p0723	chromosome	1.25797	3.10742	1.84945	blue-light sensor BLUF
MEXAM1_RS03495	MexAM1_META1p0724	chromosome	0.573923	2.39138	1.81746	flagellar hook protein FlgE	K02390	flgE; flagellar hook protein FlgE
MEXAM1_RS03500	MexAM1_META1p0725	chromosome	0.154931	1.62665	1.47172	flagellar hook-associated protein FlgK	K02396	flgK; flagellar hook-associated protein 1 FlgK
MEXAM1_RS03505	MexAM1_META1p0726	chromosome	-0.107009	1.45651	1.56352	hypothetical protein
MEXAM1_RS03510	MexAM1_META1p0727	chromosome	0.270947	0.56974	0.298793	DUF4167 domain-containing protein
MEXAM1_RS03515	MexAM1_META1p0728	chromosome	-0.0298089	0.372419	0.402228	peptide chain release factor N(5)-glutamine methyltransferase	K02493	hemK; release factor glutamine methyltransferase [EC:2.1.1.297]
MEXAM1_RS03520	MexAM1_META1p0729	chromosome	-0.0940588	0.000465033	0.0945238	peptide chain release factor 1	K02835	prfA; peptide chain release factor 1
MEXAM1_RS03525	MexAM1_META1p0730	chromosome	0.0977225	-0.0546472	-0.15237	hypothetical protein
MEXAM1_RS03530	MexAM1_META1p0731	chromosome	-0.0702333	-0.0448142	0.0254191	phosphoenolpyruvate--protein phosphotransferase	K08484	PTS-EI.PTSP; phosphotransferase system, enzyme I, PtsP [EC:2.7.3.9]
MEXAM1_RS03535	MexAM1_META1p0732	chromosome	-0.0018401	0.547964	0.549804	aspartate kinase	K00928	lysC; aspartate kinase [EC:2.7.2.4]
MEXAM1_RS03540	MexAM1_META1p0733	chromosome	0.36881	0.523095	0.154285	bifunctional 2-polyprenyl-6-hydroxyphenol methylase/3-demethylubiquinol 3-O-methyltransferase UbiG	K00568	ubiG; 2-polyprenyl-6-hydroxyphenyl methylase / 3-demethylubiquinone-9 3-methyltransferase [EC:2.1.1.222 2.1.1.64]
MEXAM1_RS03545	MexAM1_META1p0734	chromosome	0.187736	-1.0864	-1.27413	YbhB/YbcL family Raf kinase inhibitor-like protein	K06910	uncharacterized protein
MEXAM1_RS03550	MexAM1_META1p0735	chromosome	-0.07543	-1.09398	-1.01855	NADPH:quinone oxidoreductase family protein	K00344	qor; NADPH2:quinone reductase [EC:1.6.5.5]
MEXAM1_RS03555	MexAM1_META1p0737	chromosome	0.216772	0.847873	0.631101	crossover junction endodeoxyribonuclease RuvC	K01159	ruvC; crossover junction endodeoxyribonuclease RuvC [EC:3.1.22.4]
MEXAM1_RS03560	MexAM1_META1p0738	chromosome	0.0801177	0.486654	0.406536	polyisoprenoid-binding protein
MEXAM1_RS03565	MexAM1_META1p0739	chromosome	-0.137122	-0.0503973	0.0867242	Holliday junction branch migration protein RuvA	K03550	ruvA; holliday junction DNA helicase RuvA [EC:3.6.4.12]
MEXAM1_RS03570	MexAM1_META1p0740	chromosome	-0.210415	-0.0829147	0.1275	DUF3572 domain-containing protein
MEXAM1_RS03575	MexAM1_META1p0741	chromosome	0.306547	1.39181	1.08526	response regulator	K11443	divK; two-component system, cell cycle response regulator DivK
MEXAM1_RS03580	NA	chromosome	0.0719194	1.46793	1.39601	PleD family two-component system response regulator	K02488	pleD; two-component system, cell cycle response regulator [EC:2.7.7.65]
MEXAM1_RS03585	NA	chromosome	0.0944453	-1.13847	-1.23292	IS256 family transposase
MEXAM1_RS03590	NA	chromosome	0.147905	1.0564	0.908498	PleD family two-component system response regulator	K02488	pleD; two-component system, cell cycle response regulator [EC:2.7.7.65]
MEXAM1_RS03595	MexAM1_META1p0745	chromosome	0.0251853	0.249532	0.224347	Rrf2 family transcriptional regulator	K13771	nsrR; Rrf2 family transcriptional regulator, nitric oxide-sensitive transcriptional repressor
MEXAM1_RS03600	MexAM1_META1p0746	chromosome	-0.0710448	0.368594	0.439639	NO-inducible flavohemoprotein	K05916	hmp; nitric oxide dioxygenase [EC:1.14.12.17]
MEXAM1_RS03605	MexAM1_META1p0748	chromosome	0.118196	-2.12148	-2.23968	hypothetical protein
MEXAM1_RS03610	MexAM1_META1p0750	chromosome	0.148616	-1.72957	-1.87819	hypothetical protein
MEXAM1_RS03615	MexAM1_META1p0751	chromosome	-0.257053	0.0157072	0.272761	cysteine synthase A	K01738	cysK; cysteine synthase A [EC:2.5.1.47]
MEXAM1_RS03620	MexAM1_META1p0753	chromosome	-0.536722	0.93421	1.47093	META domain-containing protein
MEXAM1_RS03625	MexAM1_META1p0754	chromosome	0.00332678	-1.66887	-1.6722	hypothetical protein
MEXAM1_RS03630	MexAM1_META1p0755	chromosome	0.0563204	-1.18461	-1.24093	pyridine nucleotide-disulfide oxidoreductase	K00529	hcaD; 3-phenylpropionate/trans-cinnamate dioxygenase ferredoxin reductase component [EC:1.18.1.3]
MEXAM1_RS03635	MexAM1_META1p0756	chromosome	0.0556467	0.0410961	-0.0145506	LysR family transcriptional regulator	K21703	cbbR; LysR family transcriptional regulator, low CO2-responsive transcriptional regulator
MEXAM1_RS03640	MexAM1_META1p0757	chromosome	-0.0215594	0.245721	0.267281	class 1 fructose-bisphosphatase	K03841	FBP; fructose-1,6-bisphosphatase I [EC:3.1.3.11]
MEXAM1_RS03645	MexAM1_META1p0758	chromosome	0.122901	0.215375	0.0924744	phosphoribulokinase	K00855	PRK; phosphoribulokinase [EC:2.7.1.19]
MEXAM1_RS03650	MexAM1_META1p0759	chromosome	0.0286028	0.226771	0.198168	hypothetical protein
MEXAM1_RS03655	MexAM1_META1p0760	chromosome	-0.198655	-0.107645	0.0910108	YebC/PmpR family DNA-binding transcriptional regulator
MEXAM1_RS03660	MexAM1_META1p0761	chromosome	-0.0914319	-1.5111	-1.41967	MBL fold metallo-hydrolase
MEXAM1_RS03665	MexAM1_META1p0762	chromosome	-0.33295	-0.384591	-0.0516408	hypothetical protein
MEXAM1_RS03670	MexAM1_META1p0763	chromosome	-0.0877458	0.248884	0.33663	GNAT family N-acetyltransferase
MEXAM1_RS03675	MexAM1_META1p0764	chromosome	0.742183	1.20672	0.464534	polysaccharide biosynthesis protein
MEXAM1_RS03680	MexAM1_META1p0765	chromosome	-0.199556	0.274267	0.473823	hypothetical protein
MEXAM1_RS03685	MexAM1_META1p0766	chromosome	-0.0882076	0.172359	0.260567	OpgC domain-containing protein
MEXAM1_RS03690	MexAM1_META1p0767	chromosome	-0.387514	0.732875	1.12039	phosphatase
MEXAM1_RS03695	MexAM1_META1p0768	chromosome	-0.172341	0.984447	1.15679	ribulose-phosphate 3-epimerase	K01783	rpe; ribulose-phosphate 3-epimerase [EC:5.1.3.1]
MEXAM1_RS03700	MexAM1_META1p0769	chromosome	0.0853699	0.604114	0.518744	N-acetyltransferase	K03823	pat; phosphinothricin acetyltransferase [EC:2.3.1.183]
MEXAM1_RS03705	MexAM1_META1p0770	chromosome	-0.0616653	0.614493	0.676158	amino acid decarboxylase	K01581	E4.1.1.17; ornithine decarboxylase [EC:4.1.1.17]
MEXAM1_RS03710	MexAM1_META1p0771	chromosome	0.593406	0.727693	0.134287	energy transducer TonB
MEXAM1_RS03715	MexAM1_META1p0772	chromosome	-0.0271935	0.256462	0.283655	molybdenum cofactor biosynthesis protein B	K03638	moaB; molybdopterin adenylyltransferase [EC:2.7.7.75]
MEXAM1_RS03720	MexAM1_META1p0773	chromosome	-0.0154724	-0.0124129	0.00305947	adenylosuccinate lyase	K01756	purB; adenylosuccinate lyase [EC:4.3.2.2]
MEXAM1_RS03725	MexAM1_META1p0774	chromosome	-0.0651119	0.0489753	0.114087	D-amino-acid transaminase	K00824	dat; D-alanine transaminase [EC:2.6.1.21]
MEXAM1_RS03730	MexAM1_META1p0775	chromosome	0.100918	-1.55903	-1.65995	hypothetical protein
MEXAM1_RS03735	MexAM1_META1p0776	chromosome	-0.0822797	-0.172008	-0.0897282	adenylosuccinate synthetase	K01939	purA; adenylosuccinate synthase [EC:6.3.4.4]
MEXAM1_RS03740	MexAM1_META1p0777	chromosome	-0.23047	-0.429102	-0.198632	hypothetical protein
MEXAM1_RS03745	MexAM1_META1p0778	chromosome	-0.195623	-0.231109	-0.0354864	RNA polymerase sigma factor RpoH	K03089	rpoH; RNA polymerase sigma-32 factor
MEXAM1_RS03750	MexAM1_META1p0779	chromosome	0.357935	1.08305	0.725117	GGDEF-domain containing protein
MEXAM1_RS03755	MexAM1_META1p0781	chromosome	-0.0283781	-2.0804	-2.05202	hypothetical protein
MEXAM1_RS03760	MexAM1_META1p0782	chromosome	-0.00544354	-0.68792	-0.682477	N-acetyltransferase
MEXAM1_RS03765	MexAM1_META1p0783	chromosome	-0.150417	0.295666	0.446084	RluA family pseudouridine synthase	K06180	rluD; 23S rRNA pseudouridine1911/1915/1917 synthase [EC:5.4.99.23]
MEXAM1_RS03770	MexAM1_META1ptRNA4	chromosome	-0.0389634	1.32134	1.3603	tRNA-Glu
MEXAM1_RS03775	MexAM1_META1p0784	chromosome	0.251217	0.162115	-0.0891026	ribosome small subunit-dependent GTPase A	K06949	rsgA; ribosome biogenesis GTPase / thiamine phosphate phosphatase [EC:3.6.1.- 3.1.3.100]
MEXAM1_RS03785	NA	chromosome	-0.50297	0.202634	0.705604	IS3 family transposase	K07497	putative transposase
MEXAM1_RS03790	MexAM1_META1ptRNA46	chromosome	0.52369	1.14175	0.618065	tRNA-Met
MEXAM1_RS03795	NA	chromosome	-0.104856	0.349751	0.454607	5S ribosomal RNA
MEXAM1_RS03800	MexAM1_META1p23S3	chromosome	0.274722	-0.939922	-1.21464	23S ribosomal RNA
MEXAM1_RS03805	MexAM1_META1ptRNA45	chromosome	-0.131387	0.0262942	0.157682	tRNA-Ala
MEXAM1_RS03810	MexAM1_META1ptRNA44	chromosome	-0.0723869	0.0998661	0.172253	tRNA-Ile
MEXAM1_RS03815	MexAM1_META1p16S3	chromosome	0.433526	-0.891104	-1.32463	16S ribosomal RNA
MEXAM1_RS03820	MexAM1_META1p0788	chromosome	-0.345456	0.674152	1.01961	M23 family peptidase
MEXAM1_RS03825	MexAM1_META1p0789	chromosome	0.420495	0.690392	0.269897	DUF1311 domain-containing protein
MEXAM1_RS03830	MexAM1_META1p0790	chromosome	-0.233111	0.269941	0.503053	tRNA glutamyl-Q(34) synthetase GluQRS	K01894	gluQ; glutamyl-Q tRNA(Asp) synthetase [EC:6.1.1.-]
MEXAM1_RS03835	MexAM1_META1p0791	chromosome	-0.0384747	-0.209776	-0.171301	hypothetical protein
MEXAM1_RS03840	MexAM1_META1p0792	chromosome	0.0821082	-0.0733848	-0.155493	hypothetical protein
MEXAM1_RS03845	MexAM1_META1p0793	chromosome	-0.21632	-0.434276	-0.217956	molecular chaperone HtpG	K04079	HSP90A; molecular chaperone HtpG
MEXAM1_RS03850	NA	chromosome	0.62186	2.51011	1.88825	hypothetical protein
MEXAM1_RS03855	MexAM1_META1p0795	chromosome	-0.373672	-0.113609	0.260062	gamma-glutamyltranspeptidase	K00681	ggt; gamma-glutamyltranspeptidase / glutathione hydrolase [EC:2.3.2.2 3.4.19.13]
MEXAM1_RS03860	MexAM1_META1p0796	chromosome	-0.437269	-0.0952116	0.342058	DAK2 domain-containing protein	K00863	DAK; triose/dihydroxyacetone kinase / FAD-AMP lyase (cyclizing) [EC:2.7.1.28 2.7.1.29 4.6.1.15]
MEXAM1_RS03865	MexAM1_META1p0797	chromosome	-0.462204	-0.0596117	0.402593	methyltransferase domain-containing protein
MEXAM1_RS03870	pseudo;MexAM1_META1p0798	chromosome	-0.419125	-0.642403	-0.223278	oxalate/formate MFS antiporter
MEXAM1_RS03875	MexAM1_META1p0799	chromosome	0.198531	-0.180584	-0.379115	bifunctional cobalt-precorrin-7 (C(5))-methyltransferase/cobalt-precorrin-6B (C(15))-methyltransferase	K00595	cobL; precorrin-6Y C5,15-methyltransferase (decarboxylating) [EC:2.1.1.132]
MEXAM1_RS03880	MexAM1_META1p0800	chromosome	-0.811385	-1.05143	-0.240047	precorrin methylase	K02189	cbiG; cobalt-precorrin 5A hydrolase [EC:3.7.1.12]
MEXAM1_RS03885	MexAM1_META1p0801	chromosome	0.505902	1.1986	0.692698	GGDEF domain-containing protein
MEXAM1_RS03890	MexAM1_META1p0802	chromosome	0.21206	0.495719	0.283658	LysR family transcriptional regulator
MEXAM1_RS03895	MexAM1_META1p0803	chromosome	0.543422	0.783426	0.240004	membrane protein
MEXAM1_RS03900	MexAM1_META1p0804	chromosome	0.42001	0.415155	-0.00485467	precorrin-4 C(11)-methyltransferase	K05936	cobM; precorrin-4/cobalt-precorrin-4 C11-methyltransferase [EC:2.1.1.133 2.1.1.271]
MEXAM1_RS03905	MexAM1_META1p0805	chromosome	0.0847147	0.570407	0.485692	cobyrinate a,c-diamide synthase	K02224	cobB-cbiA; cobyrinic acid a,c-diamide synthase [EC:6.3.5.9 6.3.5.11]
MEXAM1_RS03910	MexAM1_META1p0806	chromosome	-0.374356	0.50651	0.880866	XRE family transcriptional regulator
MEXAM1_RS03915	MexAM1_META1p0807	chromosome	-0.384488	-0.0405849	0.343903	antibiotic biosynthesis monooxygenase
MEXAM1_RS03920	MexAM1_META1p0808	chromosome	-0.450041	-0.0521172	0.397924	MFS transporter	K08223	fsr; MFS transporter, FSR family, fosmidomycin resistance protein
MEXAM1_RS03925	MexAM1_META1p0809	chromosome	0.153702	0.0560492	-0.0976525	sugar transferase
MEXAM1_RS03930	MexAM1_META1p0810	chromosome	-0.068941	-0.531958	-0.463017	transcriptional repressor	K09823	zur; Fur family transcriptional regulator, zinc uptake regulator
MEXAM1_RS03935	MexAM1_META1p0813	chromosome	-0.0578252	-0.0913238	-0.0334986	ABC transporter	K02074	ABC.ZM.A; zinc/manganese transport system ATP-binding protein
MEXAM1_RS03940	MexAM1_META1p0814	chromosome	0.0387185	0.418494	0.379775	metal ABC transporter permease	K02075	ABC.ZM.P; zinc/manganese transport system permease protein
MEXAM1_RS03945	MexAM1_META1p0816	chromosome	0.429974	1.20685	0.776876	DNA polymerase III subunit alpha	K02337	dnaE; DNA polymerase III subunit alpha [EC:2.7.7.7]
MEXAM1_RS03950	MexAM1_META1p0817	chromosome	-0.0838117	1.42106	1.50487	murein transglycosylase
MEXAM1_RS03955	MexAM1_META1p0818	chromosome	-0.141973	1.01198	1.15395	calcium transporter ChaC	K07232	chaC; cation transport protein ChaC
MEXAM1_RS03960	MexAM1_META1p0820	chromosome	0.283058	0.15132	-0.131738	hypothetical protein
MEXAM1_RS03965	MexAM1_META1p0821	chromosome	-0.0136847	0.456441	0.470126	DNA repair protein RecO	K03584	recO; DNA repair protein RecO (recombination protein O)
MEXAM1_RS03970	MexAM1_META1p0822	chromosome	0.135384	0.368844	0.23346	DNA topoisomerase IV subunit A	K02621	parC; topoisomerase IV subunit A [EC:5.99.1.-]
MEXAM1_RS03975	MexAM1_META1p0823	chromosome	0.0134035	-0.186575	-0.199979	translation initiation factor IF-1	K02518	infA; translation initiation factor IF-1
MEXAM1_RS03980	MexAM1_META1p0824	chromosome	-0.220523	0.195734	0.416256	branched-chain amino acid ABC transporter substrate-binding protein	K01999	livK; branched-chain amino acid transport system substrate-binding protein
MEXAM1_RS03985	MexAM1_META1p0825	chromosome	0.164058	-0.0629845	-0.227042	XshC-Cox1-family protein
MEXAM1_RS03990	MexAM1_META1p0826	chromosome	0.245799	0.165663	-0.0801365	hypothetical protein	K07402	xdhC; xanthine dehydrogenase accessory factor
MEXAM1_RS03995	MexAM1_META1p0827	chromosome	-0.200139	-0.78609	-0.585951	molybdopterin-binding protein	K07141	mocA; molybdenum cofactor cytidylyltransferase [EC:2.7.7.76]
MEXAM1_RS04000	MexAM1_META1p0828	chromosome	0.185127	-0.612893	-0.79802	nucleotidyltransferase family protein	K07141	mocA; molybdenum cofactor cytidylyltransferase [EC:2.7.7.76]
MEXAM1_RS04005	MexAM1_META1p0830	chromosome	0.0890307	0.109266	0.0202357	formyl transferase	K00604	MTFMT; methionyl-tRNA formyltransferase [EC:2.1.2.9]
MEXAM1_RS04010	NA	chromosome	-0.179617	-1.15177	-0.972154	short-chain dehydrogenase
MEXAM1_RS04015	MexAM1_META1p0833	chromosome	0.651107	0.611166	-0.039941	cellulose biosynthesis protein BcsS
MEXAM1_RS04020	MexAM1_META1p0834	chromosome	-0.0218311	0.589917	0.611748	exopolysaccharide biosynthesis protein ExoD
MEXAM1_RS04025	MexAM1_META1p0835	chromosome	0.247397	0.609013	0.361616	ABC transporter ATP-binding protein	K09810	lolD; lipoprotein-releasing system ATP-binding protein [EC:3.6.3.-]
MEXAM1_RS04030	MexAM1_META1p0836	chromosome	0.0724714	0.869321	0.79685	lipoprotein-releasing system transmembrane subunit LolC	K09808	lolC_E; lipoprotein-releasing system permease protein
MEXAM1_RS04035	MexAM1_META1p0837	chromosome	-0.00620321	1.17926	1.18546	proline--tRNA ligase	K01881	PARS; prolyl-tRNA synthetase [EC:6.1.1.15]
MEXAM1_RS04040	MexAM1_META1p0838	chromosome	-0.148368	0.0367335	0.185102	DUF1467 domain-containing protein
MEXAM1_RS04045	MexAM1_META1p0839	chromosome	-0.118772	-0.7919	-0.673129	methylmalonyl-CoA epimerase	K05606	MCEE; methylmalonyl-CoA/ethylmalonyl-CoA epimerase [EC:5.1.99.1]
MEXAM1_RS04050	MexAM1_META1p0840	chromosome	-0.123782	-0.122422	0.00135929	MBL fold metallo-hydrolase	K12574	rnj; ribonuclease J [EC:3.1.-.-]
MEXAM1_RS04055	MexAM1_META1p0841	chromosome	0.0705682	-0.151094	-0.221662	biotin--[acetyl-CoA-carboxylase] ligase	K03524	birA; BirA family transcriptional regulator, biotin operon repressor / biotin---[acetyl-CoA-carboxylase] ligase [EC:6.3.4.15]
MEXAM1_RS04060	MexAM1_META1p0842	chromosome	-0.174047	-0.442492	-0.268445	NADH-quinone oxidoreductase subunit NuoN	K00343	nuoN; NADH-quinone oxidoreductase subunit N [EC:1.6.5.3]
MEXAM1_RS04065	MexAM1_META1p0843	chromosome	-0.00140478	-0.380053	-0.378648	NADH-quinone oxidoreductase subunit M	K00342	nuoM; NADH-quinone oxidoreductase subunit M [EC:1.6.5.3]
MEXAM1_RS04070	MexAM1_META1p0844	chromosome	-0.0637628	-0.271257	-0.207494	NADH-quinone oxidoreductase subunit L	K00341	nuoL; NADH-quinone oxidoreductase subunit L [EC:1.6.5.3]
MEXAM1_RS04075	MexAM1_META1p0845	chromosome	0.0816322	0.0806926	-0.000939662	NADH-quinone oxidoreductase subunit NuoK	K00340	nuoK; NADH-quinone oxidoreductase subunit K [EC:1.6.5.3]
MEXAM1_RS04080	MexAM1_META1p0846	chromosome	0.191399	0.0655729	-0.125826	NADH-quinone oxidoreductase subunit J	K00339	nuoJ; NADH-quinone oxidoreductase subunit J [EC:1.6.5.3]
MEXAM1_RS04085	MexAM1_META1p0847	chromosome	0.156311	-0.556831	-0.713141	NADH-quinone oxidoreductase subunit I	K00338	nuoI; NADH-quinone oxidoreductase subunit I [EC:1.6.5.3]
MEXAM1_RS04090	MexAM1_META1p0848	chromosome	0.104989	-0.484781	-0.589769	NADH-quinone oxidoreductase subunit NuoH	K00337	nuoH; NADH-quinone oxidoreductase subunit H [EC:1.6.5.3]
MEXAM1_RS04095	MexAM1_META1p0849	chromosome	0.00616487	-0.614325	-0.62049	NADH-quinone oxidoreductase subunit G	K00336	nuoG; NADH-quinone oxidoreductase subunit G [EC:1.6.5.3]
MEXAM1_RS04100	MexAM1_META1p0850	chromosome	0.180144	-0.459394	-0.639537	NADH-quinone oxidoreductase subunit NuoF	K00335	nuoF; NADH-quinone oxidoreductase subunit F [EC:1.6.5.3]
MEXAM1_RS04105	MexAM1_META1p0851	chromosome	0.0379621	-0.479964	-0.517926	NADH-quinone oxidoreductase subunit NuoE	K00334	nuoE; NADH-quinone oxidoreductase subunit E [EC:1.6.5.3]
MEXAM1_RS04110	MexAM1_META1p0852	chromosome	0.0146514	-0.529721	-0.544373	NADH-quinone oxidoreductase subunit D	K00333	nuoD; NADH-quinone oxidoreductase subunit D [EC:1.6.5.3]
MEXAM1_RS04115	MexAM1_META1p0853	chromosome	-0.230722	0.0907999	0.321522	NADH-quinone oxidoreductase subunit C	K00332	nuoC; NADH-quinone oxidoreductase subunit C [EC:1.6.5.3]
MEXAM1_RS04120	MexAM1_META1p0854	chromosome	-0.0838354	-0.186874	-0.103039	NADH-quinone oxidoreductase subunit B	K00331	nuoB; NADH-quinone oxidoreductase subunit B [EC:1.6.5.3]
MEXAM1_RS04125	MexAM1_META1p0855	chromosome	0.140497	0.246046	0.105549	NADH-quinone oxidoreductase subunit A	K00330	nuoA; NADH-quinone oxidoreductase subunit A [EC:1.6.5.3]
MEXAM1_RS04130	MexAM1_META1ptRNA5	chromosome	-0.052597	-0.0367615	0.0158354	tRNA-Asp
MEXAM1_RS04135	MexAM1_META1p0856	chromosome	-0.201113	-0.962087	-0.760974	CAP domain-containing protein
MEXAM1_RS04140	MexAM1_META1p0857	chromosome	-0.439484	-1.03096	-0.591474	pseudoazurin
MEXAM1_RS04145	MexAM1_META1p0858	chromosome	-0.153703	0.219295	0.372999	carbamoyl-phosphate synthase large subunit	K01955	carB; carbamoyl-phosphate synthase large subunit [EC:6.3.5.5]
MEXAM1_RS04150	MexAM1_META1p0859	chromosome	-0.161282	0.160903	0.322185	transcription elongation factor GreA	K03624	greA; transcription elongation factor GreA
MEXAM1_RS04155	MexAM1_META1p0860	chromosome	-0.0116875	0.11177	0.123458	hypothetical protein
MEXAM1_RS04160	MexAM1_META1p0861	chromosome	0.000152431	-0.0599845	-0.0601369	nucleoside-diphosphate sugar epimerase	K07276	uncharacterized protein
MEXAM1_RS04165	MexAM1_META1p0862	chromosome	-0.0553193	0.305734	0.361054	thioredoxin-disulfide reductase	K00384	trxB; thioredoxin reductase (NADPH) [EC:1.8.1.9]
MEXAM1_RS04170	MexAM1_META1p0863	chromosome	-0.0133721	1.08135	1.09472	LysR family transcriptional regulator
MEXAM1_RS04175	MexAM1_META1p0864	chromosome	0.375963	0.735475	0.359512	type II 3-dehydroquinate dehydratase	K03786	aroQ; 3-dehydroquinate dehydratase II [EC:4.2.1.10]
MEXAM1_RS04180	MexAM1_META1p0865	chromosome	0.0995605	0.671366	0.571805	acetyl-CoA carboxylase biotin carboxyl carrier protein	K02160	accB; acetyl-CoA carboxylase biotin carboxyl carrier protein
MEXAM1_RS04185	MexAM1_META1p0866	chromosome	-0.142418	0.183557	0.325975	acetyl-CoA carboxylase biotin carboxylase subunit	K01961	accC; acetyl-CoA carboxylase, biotin carboxylase subunit [EC:6.4.1.2 6.3.4.14]
MEXAM1_RS04190	MexAM1_META1p0867	chromosome	0.0474902	0.351614	0.304124	leucyl/phenylalanyl-tRNA--protein transferase	K00684	aat; leucyl/phenylalanyl-tRNA---protein transferase [EC:2.3.2.6]
MEXAM1_RS04195	MexAM1_META1p0868	chromosome	0.00920476	0.353032	0.343827	TetR/AcrR family transcriptional regulator
MEXAM1_RS04200	MexAM1_META1p0869	chromosome	0.418626	0.130852	-0.287773	DUF4188 domain-containing protein
MEXAM1_RS04205	MexAM1_META1p0870	chromosome	-0.0178395	1.06919	1.08703	DUF2155 domain-containing protein
MEXAM1_RS04210	MexAM1_META1p0871	chromosome	-0.198644	0.36165	0.560294	NADH-quinone oxidoreductase
MEXAM1_RS04215	MexAM1_META1p0872	chromosome	0.240473	1.45991	1.21943	ribonucleoside-diphosphate reductase, adenosylcobalamin-dependent	K00525	E1.17.4.1A; ribonucleoside-diphosphate reductase alpha chain [EC:1.17.4.1]
MEXAM1_RS04225	NA	chromosome	0.0953074	0.839259	0.743951	hypothetical protein
MEXAM1_RS04230	NA	chromosome	0.0944453	-1.13847	-1.23292	IS256 family transposase
MEXAM1_RS04235	partial;pseudo;MexAM1_META1p0877	chromosome	0.416037	1.00721	0.591169	guanylate cyclase
MEXAM1_RS04245	NA	chromosome	-0.50297	0.202634	0.705604	IS3 family transposase	K07497	putative transposase
MEXAM1_RS04250	NA	chromosome	0.343478	1.69231	1.34883	hypothetical protein
MEXAM1_RS04255	MexAM1_META1p0885	chromosome	-0.104788	0.871243	0.976031	hypothetical protein
MEXAM1_RS04260	MexAM1_META1p0886	chromosome	0.0538153	0.271826	0.218011	metallophosphoesterase	K07098	uncharacterized protein
MEXAM1_RS04265	MexAM1_META1p0888	chromosome	-0.00319634	0.295271	0.298468	hypothetical protein
MEXAM1_RS04270	NA	chromosome	0.0944453	-1.13847	-1.23292	IS256 family transposase
MEXAM1_RS04275	NA	chromosome	0.0569895	-1.91359	-1.97058	ferritin-like domain-containing protein
MEXAM1_RS04280	MexAM1_META1p0891	chromosome	0.00160945	0.158402	0.156792	DUF2252 domain-containing protein
MEXAM1_RS04285	MexAM1_META1p0892	chromosome	0.115048	0.788279	0.673232	formate/nitrite transporter family protein
MEXAM1_RS04290	NA	chromosome	-0.297037	0.476596	0.773633	protein kinase
MEXAM1_RS04295	NA	chromosome	-0.0661177	-0.294489	-0.228372	IS3 family transposase	K07497	putative transposase
MEXAM1_RS04305	NA	chromosome	-0.343305	0.477675	0.82098	IS256 family transposase ISMex14
MEXAM1_RS04310	MexAM1_META1p0898	chromosome	0.154435	0.363621	0.209186	hypothetical protein	K00694	bcsA; cellulose synthase (UDP-forming) [EC:2.4.1.12]
MEXAM1_RS04315	MexAM1_META1p0899	chromosome	-0.376509	0.194203	0.570713	multidrug transporter
MEXAM1_RS04320	MexAM1_META1p0901	chromosome	0.142427	0.654912	0.512485	hypothetical protein
MEXAM1_RS04325	NA	chromosome	0.0944453	-1.13847	-1.23292	IS256 family transposase
MEXAM1_RS04335	MexAM1_META1p0905	chromosome	-0.178704	-0.00485753	0.173847	hypothetical protein
MEXAM1_RS04340	MexAM1_META1p0907	chromosome	-0.253538	0.219815	0.473353	polyphosphate kinase 2
MEXAM1_RS04345	MexAM1_META1p0908	chromosome	0.0211074	0.387186	0.366079	hydrophobe/amphiphile efflux-1 family RND transporter
MEXAM1_RS04350	MexAM1_META1p0909	chromosome	0.284963	0.163389	-0.121574	MexE family multidrug efflux RND transporter periplasmic adaptor subunit	K03585	acrA; membrane fusion protein, multidrug efflux system
MEXAM1_RS04355	MexAM1_META1p0912	chromosome	0.446855	-0.0362508	-0.483106	membrane protein	K07112	uncharacterized protein
MEXAM1_RS04360	MexAM1_META1p0913	chromosome	0.385698	-0.380944	-0.766642	hypothetical protein	K07112	uncharacterized protein
MEXAM1_RS04365	MexAM1_META1p0915	chromosome	-0.127888	-0.00612967	0.121758	heavy metal translocating P-type ATPase
MEXAM1_RS04370	MexAM1_META1p0916	chromosome	0.137228	0.427092	0.289864	transcriptional regulator
MEXAM1_RS04375	MexAM1_META1p0918	chromosome	0.427299	0.627086	0.199786	ABC transporter ATP-binding protein	K15578	nrtC; nitrate/nitrite transport system ATP-binding protein [EC:3.6.3.-]
MEXAM1_RS04380	MexAM1_META1p0919	chromosome	-0.925194	0.0584725	0.983667	nitrate ABC transporter, permease protein	K15577	nrtB; nitrate/nitrite transport system permease protein
MEXAM1_RS04385	MexAM1_META1p0920	chromosome	0.060909	0.874379	0.81347	nitrate ABC transporter substrate-binding protein	K15576	nrtA; nitrate/nitrite transport system substrate-binding protein
MEXAM1_RS04390	MexAM1_META1p0921	chromosome	0.546149	0.159266	-0.386884	rubredoxin	K05297	rubB; rubredoxin---NAD+ reductase [EC:1.18.1.1]
MEXAM1_RS04395	MexAM1_META1p0922	chromosome	-0.162783	-0.290174	-0.127391	acyl-CoA dehydrogenase
MEXAM1_RS04400	MexAM1_META1p0923	chromosome	0.561245	0.645927	0.0846821	OsmC family peroxiredoxin
MEXAM1_RS04405	MexAM1_META1p0924	chromosome	-0.0508021	0.75337	0.804172	sigma-54-dependent Fis family transcriptional regulator	K02584	nifA; Nif-specific regulatory protein
MEXAM1_RS04410	MexAM1_META1p0925	chromosome	0.329098	0.490161	0.161063	GlxA family transcriptional regulator
MEXAM1_RS04415	MexAM1_META1p0926	chromosome	-0.1359	-0.483194	-0.347294	DJ-1/PfpI family protein	K18199	inhA; cyclohexyl-isocyanide hydratase [EC:4.2.1.103]
MEXAM1_RS04420	MexAM1_META1p0927	chromosome	0.223985	-0.0512215	-0.275206	cation/acetate symporter ActP	K14393	actP; cation/acetate symporter
MEXAM1_RS04425	NA	chromosome	-0.330593	0.108516	0.439109	DUF485 domain-containing protein
MEXAM1_RS04430	MexAM1_META1p0929	chromosome	0.587803	0.549848	-0.0379551	aliphatic nitrilase	K01502	E3.5.5.7; aliphatic nitrilase [EC:3.5.5.7]
MEXAM1_RS04435	MexAM1_META1p0930	chromosome	0.139974	0.514829	0.374855	LysR family transcriptional regulator
MEXAM1_RS04440	NA	chromosome	0.137354	0.0351011	-0.102253	hypothetical protein
MEXAM1_RS04445	NA	chromosome	-0.0680541	-0.516562	-0.448508	DNA-directed RNA polymerase sigma-70 factor	K03088	rpoE; RNA polymerase sigma-70 factor, ECF subfamily
MEXAM1_RS04450	NA	chromosome	0.327643	0.89634	0.568697	hypothetical protein
MEXAM1_RS04455	MexAM1_META1p0934	chromosome	0.0167113	0.332778	0.316067	XRE family transcriptional regulator
MEXAM1_RS04460	MexAM1_META1p0935	chromosome	0.0415869	0.439695	0.398108	type I secretion system permease/ATPase
MEXAM1_RS04465	MexAM1_META1p0936	chromosome	-0.0316984	-0.00643362	0.0252648	HlyD family type I secretion periplasmic adaptor subunit
MEXAM1_RS04470	MexAM1_META1p0938	chromosome	-0.113109	-0.213807	-0.100699	hypothetical protein
MEXAM1_RS04475	MexAM1_META1p0940	chromosome	-0.47073	-0.980086	-0.509356	cellulose synthase	K00694	bcsA; cellulose synthase (UDP-forming) [EC:2.4.1.12]
MEXAM1_RS04480	MexAM1_META1p0941	chromosome	-0.26708	-0.926664	-0.659584	hypothetical protein
MEXAM1_RS04485	MexAM1_META1p0942	chromosome	-0.292965	-1.10035	-0.807388	HlyD family secretion protein
MEXAM1_RS04490	MexAM1_META1p0943	chromosome	-0.130952	-0.585685	-0.454734	ABC transporter ATP-binding protein	K02049	ABC.SN.A; NitT/TauT family transport system ATP-binding protein
MEXAM1_RS04495	MexAM1_META1p0944	chromosome	0.730943	1.11765	0.386703	ABC transporter permease	K02050	ABC.SN.P; NitT/TauT family transport system permease protein
MEXAM1_RS04500	MexAM1_META1p0945	chromosome	-0.0363636	0.525264	0.561628	ABC transporter substrate-binding protein	K02051	ABC.SN.S; NitT/TauT family transport system substrate-binding protein
MEXAM1_RS04505	MexAM1_META1p0946	chromosome	-0.166779	0.0237681	0.190548	acyl-CoA dehydrogenase
MEXAM1_RS04510	MexAM1_META1p0947	chromosome	-0.249479	-0.295727	-0.0462479	LLM class flavin-dependent oxidoreductase	K04091	ssuD; alkanesulfonate monooxygenase [EC:1.14.14.5]
MEXAM1_RS04515	MexAM1_META1p0948	chromosome	0.00180037	-0.201964	-0.203764	aliphatic sulfonate ABC transporter substrate-binding protein	K15553	ssuA; sulfonate transport system substrate-binding protein
MEXAM1_RS04520	MexAM1_META1p0949	chromosome	-0.366632	0.089604	0.456236	cupin domain-containing protein
MEXAM1_RS04530	MexAM1_META1p0952	chromosome	0.684217	0.199205	-0.485012	hypothetical protein
MEXAM1_RS04535	MexAM1_META1p0953	chromosome	0.0379658	-0.754003	-0.791969	serine O-acetyltransferase	K00640	cysE; serine O-acetyltransferase [EC:2.3.1.30]
MEXAM1_RS04540	MexAM1_META1p0954	chromosome	-0.0825733	-0.171544	-0.0889706	cyclic nucleotide-binding domain-containing protein
MEXAM1_RS04545	MexAM1_META1p0955	chromosome	-0.0631015	-0.217999	-0.154897	SufS family cysteine desulfurase	K11717	sufS; cysteine desulfurase / selenocysteine lyase [EC:2.8.1.7 4.4.1.16]
MEXAM1_RS04550	MexAM1_META1p0957	chromosome	-0.155581	-0.327017	-0.171436	NAD(P)/FAD-dependent oxidoreductase	K00384	trxB; thioredoxin reductase (NADPH) [EC:1.8.1.9]
MEXAM1_RS04555	MexAM1_META1p0958	chromosome	-0.03536	1.63954	1.6749	porin family protein	K16079	omp31; outer membrane immunogenic protein
MEXAM1_RS04560	MexAM1_META1p0959	chromosome	-0.0527975	-0.761306	-0.708509	3',5'-cyclic-nucleotide phosphodiesterase
MEXAM1_RS04565	MexAM1_META1p0960	chromosome	-0.124973	-1.03187	-0.906898	DUF1236 domain-containing protein
MEXAM1_RS04570	NA	chromosome	0.186883	0.947631	0.760748	hypothetical protein
MEXAM1_RS04575	MexAM1_META1p0962	chromosome	-0.0968759	-1.63269	-1.53582	cold-shock protein	K03704	cspA; cold shock protein (beta-ribbon, CspA family)
MEXAM1_RS04580	MexAM1_META1p0963	chromosome	0.128592	-0.484243	-0.612835	hypothetical protein
MEXAM1_RS04585	MexAM1_META1p0965	chromosome	-0.259246	1.39411	1.65336	hypothetical protein
MEXAM1_RS04590	MexAM1_META1p0966	chromosome	-0.261077	-0.4124	-0.151322	hypothetical protein
MEXAM1_RS04595	MexAM1_META1p0967	chromosome	-0.136187	0.314322	0.45051	DUF4198 domain-containing protein
MEXAM1_RS04600	MexAM1_META1p0968	chromosome	-0.268923	-0.232993	0.0359298	PAS domain S-box protein
MEXAM1_RS04605	MexAM1_META1p0969	chromosome	-0.294186	-0.0127707	0.281415	DUF1269 domain-containing protein
MEXAM1_RS04610	MexAM1_META1p0970	chromosome	-0.337318	-0.0700613	0.267256	oleate hydratase	K10254	ohyA; oleate hydratase [EC:4.2.1.53]
MEXAM1_RS04615	MexAM1_META1p0971	chromosome	-0.304422	0.474688	0.77911	DUF2778 domain-containing protein
MEXAM1_RS04620	MexAM1_META1p0973	chromosome	0.386692	0.81812	0.431428	urease accessory protein UreE	K03187	ureE; urease accessory protein
MEXAM1_RS04625	MexAM1_META1p0974	chromosome	0.683128	0.452456	-0.230672	urease accessory protein UreF	K03188	ureF; urease accessory protein
MEXAM1_RS04630	MexAM1_META1p0975	chromosome	-0.372667	0.072495	0.445162	urease subunit beta	K14048	ureAB; urease subunit gamma/beta [EC:3.5.1.5]
MEXAM1_RS04635	MexAM1_META1p0976	chromosome	-0.158538	0.388255	0.546792	urease subunit alpha	K01428	ureC; urease subunit alpha [EC:3.5.1.5]
MEXAM1_RS04640	MexAM1_META1p0977	chromosome	-0.146727	-0.518313	-0.371586	urease accessory protein UreG	K03189	ureG; urease accessory protein
MEXAM1_RS04645	MexAM1_META1p0978	chromosome	0.0200701	0.676075	0.656005	urease accessory protein UreD	K03190	ureD; urease accessory protein
MEXAM1_RS04650	MexAM1_META1p0979	chromosome	-0.0807505	1.03771	1.11846	urea ABC transporter substrate-binding protein	K11959	urtA; urea transport system substrate-binding protein
MEXAM1_RS04655	MexAM1_META1p0980	chromosome	0.0779207	0.773275	0.695354	DUF1624 domain-containing protein
MEXAM1_RS04660	MexAM1_META1p0981	chromosome	-0.0418699	0.531647	0.573517	TonB-dependent siderophore receptor	K02014	TC.FEV.OM; iron complex outermembrane recepter protein
MEXAM1_RS04665	MexAM1_META1p0983	chromosome	-0.153595	0.524403	0.677997	DUF2778 domain-containing protein
MEXAM1_RS04670	MexAM1_META1p0984	chromosome	0.0379619	-1.55299	-1.59095	nuclear transport factor 2 family protein
MEXAM1_RS04675	MexAM1_META1p0985	chromosome	-0.0438273	-1.28199	-1.23816	OsmC family peroxiredoxin
MEXAM1_RS04680	MexAM1_META1p0987	chromosome	-0.037652	-0.1182	-0.0805475	PAS sensor domain-containing protein
MEXAM1_RS04685	MexAM1_META1p0988	chromosome	-0.0198994	-0.621445	-0.601546	formyl-CoA transferase	K07749	frc; formyl-CoA transferase [EC:2.8.3.16]
MEXAM1_RS04690	MexAM1_META1p0989	chromosome	0.0566932	-0.284346	-0.34104	hypothetical protein
MEXAM1_RS04695	MexAM1_META1p0990	chromosome	0.119544	-0.0409193	-0.160464	oxalyl-CoA decarboxylase	K01577	oxc; oxalyl-CoA decarboxylase [EC:4.1.1.8]
MEXAM1_RS04700	MexAM1_META1p0991	chromosome	0.399396	0.821678	0.422281	DUF1929 domain-containing protein
MEXAM1_RS04705	MexAM1_META1p0992	chromosome	-0.160446	0.0896715	0.250118	oxalate/formate MFS antiporter	K08177	oxlT; MFS transporter, OFA family, oxalate/formate antiporter
MEXAM1_RS04710	MexAM1_META1p0993	chromosome	0.165092	-0.439149	-0.604241	oxalate/formate MFS antiporter	K08177	oxlT; MFS transporter, OFA family, oxalate/formate antiporter
MEXAM1_RS04715	MexAM1_META1p0994	chromosome	0.0411518	0.533245	0.492093	CBS domain-containing protein
MEXAM1_RS04720	MexAM1_META1p0995	chromosome	-0.309207	-0.718301	-0.409094	hypothetical protein
MEXAM1_RS04725	MexAM1_META1p0996	chromosome	0.192419	-0.166792	-0.359211	hypothetical protein
MEXAM1_RS04730	MexAM1_META1p0998	chromosome	0.214828	0.958488	0.74366	hypothetical protein
MEXAM1_RS04735	MexAM1_META1p0999	chromosome	-0.0648552	-0.879216	-0.814361	formyl-CoA transferase
MEXAM1_RS04740	MexAM1_META1p1001	chromosome	-0.024375	0.76851	0.792885	GntR family transcriptional regulator
MEXAM1_RS04745	MexAM1_META1p1002	chromosome	0.0728725	0.177001	0.104129	GTP-binding protein
MEXAM1_RS04750	MexAM1_META1p1003	chromosome	-0.0928798	0.774415	0.867295	D-alanyl-D-alanine carboxypeptidase	K01286	E3.4.16.4; D-alanyl-D-alanine carboxypeptidase [EC:3.4.16.4]
MEXAM1_RS04755	MexAM1_META1p1004	chromosome	0.0148737	-0.0663291	-0.0812028	7-carboxy-7-deazaguanine synthase	K10026	queE; 7-carboxy-7-deazaguanine synthase [EC:4.3.99.3]
MEXAM1_RS04760	MexAM1_META1p1006	chromosome	0.149468	-0.447724	-0.597192	hypothetical protein
MEXAM1_RS04765	MexAM1_META1p1007	chromosome	-0.315397	-1.03511	-0.719711	hypothetical protein
MEXAM1_RS04770	MexAM1_META1p1008	chromosome	0.165009	0.761333	0.596324	FAD-binding monooxygenase
MEXAM1_RS04775	MexAM1_META1p1009	chromosome	0.245968	0.800827	0.554859	6-carboxytetrahydropterin synthase QueD	K01737	queD; 6-pyruvoyltetrahydropterin/6-carboxytetrahydropterin synthase [EC:4.2.3.12 4.1.2.50]
MEXAM1_RS04780	MexAM1_META1p1010	chromosome	-0.501703	-0.0177641	0.483939	7-cyano-7-deazaguanine synthase	K06920	queC; 7-cyano-7-deazaguanine synthase [EC:6.3.4.20]
MEXAM1_RS04785	MexAM1_META1p1011	chromosome	-0.145617	0.272727	0.418344	PIG-L family deacetylase
MEXAM1_RS04790	MexAM1_META1p1012	chromosome	-0.129984	0.874368	1.00435	glycosyl transferase
MEXAM1_RS04795	MexAM1_META1p1014	chromosome	-0.133428	-2.06688	-1.93345	hypothetical protein
MEXAM1_RS04800	MexAM1_META1p1015	chromosome	-0.0680021	-1.75762	-1.68962	hypothetical protein
MEXAM1_RS04805	MexAM1_META1p1016	chromosome	-0.0711405	-0.914139	-0.842998	glycosyl transferase
MEXAM1_RS04810	MexAM1_META1p1017	chromosome	-0.0205584	1.30526	1.32581	glycosyl transferase
MEXAM1_RS04815	MexAM1_META1p1018	chromosome	0.0126425	1.26295	1.25031	glycosyltransferase family 4 protein
MEXAM1_RS04820	MexAM1_META1p1019	chromosome	-0.0906767	0.0600082	0.150685	HPr family phosphocarrier protein	K11189	PTS-HPR; phosphocarrier protein
MEXAM1_RS04825	MexAM1_META1p1020	chromosome	0.086189	0.535774	0.449585	PTS fructose transporter subunit IIA	K02793	PTS-Man-EIIA; PTS system, mannose-specific IIA component [EC:2.7.1.191]
MEXAM1_RS04830	MexAM1_META1p1021	chromosome	0.0136	-0.481501	-0.495101	HPr kinase
MEXAM1_RS04835	MexAM1_META1p1022	chromosome	-0.169491	-0.793917	-0.624426	HAMP domain-containing protein	K14980	chvG; two-component system, OmpR family, sensor histidine kinase ChvG [EC:2.7.13.3]
MEXAM1_RS04840	MexAM1_META1p1023	chromosome	-0.151269	-0.623677	-0.472409	DNA-binding response regulator	K14981	chvI; two-component system, OmpR family, response regulator ChvI
MEXAM1_RS04845	MexAM1_META1p1024	chromosome	-0.197626	-0.144722	0.0529034	DUF2470 domain-containing protein	K07226	hugZ; heme iron utilization protein
MEXAM1_RS04850	MexAM1_META1p1025	chromosome	-0.0673345	0.310508	0.377843	elongation factor 4	K03596	lepA; GTP-binding protein LepA
MEXAM1_RS04855	MexAM1_META1p1026	chromosome	-0.037996	0.531405	0.569401	efflux RND transporter periplasmic adaptor subunit	K15727	czcB; membrane fusion protein, cobalt-zinc-cadmium efflux system
MEXAM1_RS04860	MexAM1_META1p1027	chromosome	-0.273932	0.592184	0.866117	CusA/CzcA family heavy metal efflux RND transporter	K15726	czcA; cobalt-zinc-cadmium resistance protein CzcA
MEXAM1_RS04865	MexAM1_META1p1028	chromosome	-0.548341	-0.498489	0.0498523	LacI family transcriptional regulator
MEXAM1_RS04870	MexAM1_META1p1029	chromosome	-0.529883	0.971979	1.50186	hypothetical protein
MEXAM1_RS04875	MexAM1_META1p1030	chromosome	-0.670258	0.706698	1.37696	glycosyl transferase
MEXAM1_RS04880	MexAM1_META1p1031	chromosome	-0.213994	2.35965	2.57364	flagellar protein
MEXAM1_RS04885	MexAM1_META1p1032	chromosome	0.49487	2.77197	2.2771	flagellar protein
MEXAM1_RS04890	MexAM1_META1p1033	chromosome	0.0548331	0.0809267	0.0260935	flagellar protein FlbT	K06601	flbT; flagellar protein FlbT
MEXAM1_RS04895	MexAM1_META1p1034	chromosome	-0.0197736	-1.06735	-1.04757	DUF3606 domain-containing protein
MEXAM1_RS04900	MexAM1_META1p1035	chromosome	0.304618	1.83156	1.52695	acyltransferase
MEXAM1_RS04905	MexAM1_META1p1036	chromosome	-0.204614	1.27744	1.48205	HD domain-containing protein
MEXAM1_RS04910	MexAM1_META1p1037	chromosome	-0.0968857	-0.880817	-0.783932	restriction endonuclease
MEXAM1_RS04915	MexAM1_META1p1038	chromosome	-0.519359	0.60978	1.12914	TIGR01244 family phosphatase
MEXAM1_RS04920	MexAM1_META1p1039	chromosome	-0.498998	0.557722	1.05672	type I methionyl aminopeptidase	K01265	map; methionyl aminopeptidase [EC:3.4.11.18]
MEXAM1_RS04925	MexAM1_META1p1040	chromosome	-0.435617	-1.60088	-1.16527	membrane protein
MEXAM1_RS04930	MexAM1_META1p1041	chromosome	-0.30594	-1.06018	-0.754236	transporter
MEXAM1_RS04935	MexAM1_META1p1042	chromosome	-0.367768	-0.620366	-0.252598	3-keto-5-aminohexanoate cleavage protein
MEXAM1_RS04940	MexAM1_META1p1043	chromosome	-0.27339	0.233528	0.506918	sigma-54-dependent Fis family transcriptional regulator	K10126	dctD; two-component system, NtrC family, C4-dicarboxylate transport response regulator DctD
MEXAM1_RS04945	MexAM1_META1p1044	chromosome	0.00120701	0.246288	0.245081	sensor histidine kinase	K10125	dctB; two-component system, NtrC family, C4-dicarboxylate transport sensor histidine kinase DctB [EC:2.7.13.3]
MEXAM1_RS04950	MexAM1_META1p1045	chromosome	-0.234274	1.12377	1.35805	ABC transporter ATP-binding protein	K02049	ABC.SN.A; NitT/TauT family transport system ATP-binding protein
MEXAM1_RS04955	MexAM1_META1p1046	chromosome	-0.395722	0.648805	1.04453	ABC transporter permease	K02050	ABC.SN.P; NitT/TauT family transport system permease protein
MEXAM1_RS04960	MexAM1_META1p1047	chromosome	-0.111751	0.875242	0.986993	myristoyl transferase	K02051	ABC.SN.S; NitT/TauT family transport system substrate-binding protein
MEXAM1_RS04965	MexAM1_META1p1048	chromosome	-0.0429821	0.292251	0.335233	septum formation inhibitor MinC	K03610	minC; septum site-determining protein MinC
MEXAM1_RS04970	MexAM1_META1p1049	chromosome	0.471929	0.459533	-0.0123962	DUF2254 domain-containing protein
MEXAM1_RS04975	MexAM1_META1p1050	chromosome	-0.0234415	0.475701	0.499142	translational GTPase TypA	K06207	typA; GTP-binding protein
MEXAM1_RS04980	MexAM1_META1p1051	chromosome	0.465549	0.646083	0.180534	HAMP domain-containing protein	K03406	mcp; methyl-accepting chemotaxis protein
MEXAM1_RS04985	MexAM1_META1p1052	chromosome	0.0486653	2.51179	2.46312	septum formation inhibitor MinC	K03610	minC; septum site-determining protein MinC
MEXAM1_RS04990	MexAM1_META1p1053	chromosome	-0.142097	2.85553	2.99763	septum site-determining protein MinD	K03609	minD; septum site-determining protein MinD
MEXAM1_RS04995	MexAM1_META1p1054	chromosome	-0.401045	2.77967	3.18072	cell division topological specificity factor	K03608	minE; cell division topological specificity factor
MEXAM1_RS05000	MexAM1_META1p1055	chromosome	-0.0254253	0.337929	0.363354	cytochrome P450
MEXAM1_RS05005	MexAM1_META1p1056	chromosome	0.131885	0.232588	0.100702	SMP-30/gluconolactonase/LRE family protein	K22217	sugar lactone lactonase
MEXAM1_RS05010	MexAM1_META1p1057	chromosome	0.244567	-0.089731	-0.334298	glycoside hydrolase family 15 protein
MEXAM1_RS05015	MexAM1_META1p1058	chromosome	-0.120165	-0.466792	-0.346628	LLM class F420-dependent oxidoreductase
MEXAM1_RS05020	MexAM1_META1p1060	chromosome	-0.0758732	-0.226877	-0.151004	porin	K07267	oprB; porin
MEXAM1_RS05025	MexAM1_META1p1061	chromosome	-0.101363	-1.25761	-1.15624	DEAD/DEAH box helicase	K03723	mfd; transcription-repair coupling factor (superfamily II helicase) [EC:3.6.4.-]
MEXAM1_RS05030	NA	chromosome	-0.314314	-0.781799	-0.467485	ammonium transporter	K03320	amt; ammonium transporter, Amt family
MEXAM1_RS05035	NA	chromosome	-0.0661177	-0.294489	-0.228372	IS3 family transposase	K07497	putative transposase
MEXAM1_RS05045	NA	chromosome	-0.165293	-1.38777	-1.22248	ammonium transporter	K03320	amt; ammonium transporter, Amt family
MEXAM1_RS05050	MexAM1_META1p1066	chromosome	-0.174217	-1.16857	-0.994351	urea transporter	K08717	utp; urea transporter
MEXAM1_RS05055	MexAM1_META1p1067	chromosome	-0.22342	-1.07996	-0.856537	urease accessory protein UreD	K03190	ureD; urease accessory protein
MEXAM1_RS05060	MexAM1_META1p1068	chromosome	-0.141656	-1.04255	-0.900893	Urease accessory protein UreG 2	K03189	ureG; urease accessory protein
MEXAM1_RS05065	MexAM1_META1p1069	chromosome	-0.131344	-0.76396	-0.632615	urease accessory protein UreF	K03188	ureF; urease accessory protein
MEXAM1_RS05070	MexAM1_META1p1070	chromosome	-0.0686981	-0.679493	-0.610795	urease accessory protein UreE	K03187	ureE; urease accessory protein
MEXAM1_RS05075	MexAM1_META1p1071	chromosome	0.0694084	-0.33545	-0.404858	fluoride efflux transporter CrcB	K06199	crcB; fluoride exporter
MEXAM1_RS05080	MexAM1_META1p1072	chromosome	-0.0552405	-0.408785	-0.353545	CrcB family protein	K06199	crcB; fluoride exporter
MEXAM1_RS05085	MexAM1_META1p1073	chromosome	-0.022335	-0.459993	-0.437658	urease subunit alpha	K01428	ureC; urease subunit alpha [EC:3.5.1.5]
MEXAM1_RS05090	NA	chromosome	0.108093	-0.536084	-0.644178	urease subunit beta	K01429	ureB; urease subunit beta [EC:3.5.1.5]
MEXAM1_RS05095	MexAM1_META1p1075	chromosome	0.157279	-0.80143	-0.958709	urease subunit gamma	K01430	ureA; urease subunit gamma [EC:3.5.1.5]
MEXAM1_RS05100	MexAM1_META1p1076	chromosome	0.303123	0.564112	0.260989	TonB-dependent receptor
MEXAM1_RS05105	MexAM1_META1p1077	chromosome	0.276506	-0.302567	-0.579074	DUF4198 domain-containing protein
MEXAM1_RS05110	MexAM1_META1p1078	chromosome	0.352461	0.669663	0.317201	hypothetical protein
MEXAM1_RS05115	MexAM1_META1p1079	chromosome	-0.206921	0.113444	0.320365	esterase
MEXAM1_RS05120	NA	chromosome	-0.348912	0.846167	1.19508	transglutaminase
MEXAM1_RS05130	NA	chromosome	-0.0661177	-0.294489	-0.228372	IS3 family transposase	K07497	putative transposase
MEXAM1_RS05135	MexAM1_META1p1083	chromosome	0.578105	0.603141	0.0250365	hypothetical protein
MEXAM1_RS05160	NA	chromosome	0.114617	0.345251	0.230634	IS1380 family transposase
MEXAM1_RS05170	NA	chromosome	0.283023	1.47448	1.19146	hypothetical protein
MEXAM1_RS05175	MexAM1_META1ptRNA43	chromosome	-0.483539	0.814888	1.29843	tRNA-Arg
MEXAM1_RS05180	NA	chromosome	0.0944453	-1.13847	-1.23292	IS256 family transposase
MEXAM1_RS05185	MexAM1_META1p1094	chromosome	-0.141283	0.457357	0.59864	hypothetical protein
MEXAM1_RS05190	MexAM1_META1p1095	chromosome	0.0135131	0.189712	0.176199	DUF72 domain-containing protein
MEXAM1_RS05195	MexAM1_META1p1096	chromosome	-0.998724	0.195974	1.1947	hypothetical protein
MEXAM1_RS05200	MexAM1_META1ptRNA6	chromosome	-1.1112	0.78654	1.89774	tRNA-Arg
MEXAM1_RS05205	NA	chromosome	-0.0661177	-0.294489	-0.228372	IS3 family transposase	K07497	putative transposase
MEXAM1_RS05215	MexAM1_META1p1100	chromosome	0.14192	2.38619	2.24427	hypothetical protein
MEXAM1_RS05220	MexAM1_META1p1102	chromosome	0.279368	1.01533	0.735966	LysR family transcriptional regulator
MEXAM1_RS05225	MexAM1_META1p1103	chromosome	0.0442419	-0.572095	-0.616337	short-chain dehydrogenase
MEXAM1_RS05230	MexAM1_META1p1104	chromosome	0.414226	0.984867	0.570641	methyl-accepting chemotaxis protein
MEXAM1_RS05240	NA	chromosome	-0.0661177	-0.294489	-0.228372	IS3 family transposase	K07497	putative transposase
MEXAM1_RS05245	MexAM1_META1p1107	chromosome	0.232381	0.647954	0.415573	tripartite tricarboxylate transporter TctB family protein
MEXAM1_RS05250	MexAM1_META1p1108	chromosome	-0.164553	0.265897	0.430451	tripartite tricarboxylate transporter permease	K07793	tctA; putative tricarboxylic transport membrane protein
MEXAM1_RS05255	MexAM1_META1p1109	chromosome	-0.0211981	0.133251	0.154449	hypothetical protein
MEXAM1_RS05260	NA	chromosome	0.114617	0.345251	0.230634	IS1380 family transposase
MEXAM1_RS05265	NA	chromosome	-0.0562898	0.720444	0.776733	short-chain dehydrogenase
MEXAM1_RS05280	MexAM1_META1p1116	chromosome	0.0177739	-0.103023	-0.120797	phosphoglyceromutase	K01834	PGAM; 2,3-bisphosphoglycerate-dependent phosphoglycerate mutase [EC:5.4.2.11]
MEXAM1_RS05285	MexAM1_META1p1117	chromosome	0.0410326	-0.935234	-0.976266	hypothetical protein
MEXAM1_RS05290	MexAM1_META1p1118	chromosome	-0.0297238	-1.39322	-1.3635	hypothetical protein
MEXAM1_RS05295	MexAM1_META1p1119	chromosome	-0.00792001	-1.59659	-1.58867	hypothetical protein
MEXAM1_RS05300	MexAM1_META1p1121	chromosome	-0.312458	-0.955725	-0.643267	hypothetical protein
MEXAM1_RS05305	MexAM1_META1p1122	chromosome	-0.0944331	-0.641988	-0.547555	NAD(P)-dependent oxidoreductase	K18009	budC; meso-butanediol dehydrogenase / (S,S)-butanediol dehydrogenase / diacetyl reductase [EC:1.1.1.- 1.1.1.76 1.1.1.304]
MEXAM1_RS05310	MexAM1_META1p1123	chromosome	-0.116792	-1.18872	-1.07192	hypothetical protein
MEXAM1_RS05315	MexAM1_META1p1124	chromosome	-0.230298	-1.05021	-0.819911	hypothetical protein
MEXAM1_RS05320	MexAM1_META1p1125	chromosome	-0.034863	-0.465981	-0.431118	alpha/beta hydrolase	K14731	mlhB; epsilon-lactone hydrolase [EC:3.1.1.83]
MEXAM1_RS05330	pseudo;MexAM1_META1p1129	chromosome	0.0515043	0.803602	0.752098	histidine kinase
MEXAM1_RS05335	MexAM1_META1p1130	chromosome	0.246147	1.16991	0.923766	cytochrome P450
MEXAM1_RS05340	MexAM1_META1p1131	chromosome	0.230752	0.563763	0.333012	bifunctional diguanylate cyclase/phosphodiesterase
MEXAM1_RS05345	MexAM1_META1p1132	chromosome	0.723967	0.566371	-0.157595	DUF1194 domain-containing protein
MEXAM1_RS05350	MexAM1_META1p1133	chromosome	-0.318636	0.107934	0.426569	FAD:protein FMN transferase	K03734	apbE; FAD:protein FMN transferase [EC:2.7.1.180]
MEXAM1_RS05355	MexAM1_META1p1134	chromosome	-0.0823124	0.0970238	0.179336	4Fe-4S binding protein
MEXAM1_RS05360	MexAM1_META1p1135	chromosome	-1.11335	1.49394	2.6073	membrane protein
MEXAM1_RS05365	MexAM1_META1p1136	chromosome	0.159569	1.86551	1.70594	ABC transporter substrate-binding protein
MEXAM1_RS05370	MexAM1_META1p1137	chromosome	-0.555075	2.59332	3.14839	cytochrome c-550 PedF
MEXAM1_RS05375	MexAM1_META1p1138	chromosome	-0.103226	1.77718	1.8804	amino acid ABC transporter substrate-binding protein
MEXAM1_RS05380	MexAM1_META1p1139	chromosome	-0.187276	1.39409	1.58137	PQQ-dependent dehydrogenase, methanol/ethanol family, ExaF	K00114	exaA; alcohol dehydrogenase (cytochrome c) [EC:1.1.2.8]
MEXAM1_RS05385	MexAM1_META1p1140	chromosome	-0.0733641	0.836793	0.910157	MFS transporter
MEXAM1_RS05390	MexAM1_META1p1141	chromosome	0.14796	0.252891	0.104932	hypothetical protein
MEXAM1_RS05395	MexAM1_META1p1142	chromosome	-0.131231	0.543569	0.6748	hypothetical protein
MEXAM1_RS05400	MexAM1_META1p1143	chromosome	0.0416443	-0.154291	-0.195935	hypothetical protein
MEXAM1_RS05405	MexAM1_META1p1145	chromosome	0.1831	0.520181	0.33708	hypothetical protein
MEXAM1_RS05410	MexAM1_META1p1146	chromosome	0.671409	0.50009	-0.171319	hypothetical protein
MEXAM1_RS05415	MexAM1_META1p1147	chromosome	0.3664	0.35997	-0.00642952	hypothetical protein
MEXAM1_RS05420	MexAM1_META1p1148	chromosome	0.391534	0.479754	0.0882193	hypothetical protein
MEXAM1_RS05425	MexAM1_META1p1149	chromosome	0.336794	0.312132	-0.0246621	peptidase M48
MEXAM1_RS05430	MexAM1_META1p1150	chromosome	0.23093	0.432043	0.201113	hypothetical protein
MEXAM1_RS05435	MexAM1_META1p1151	chromosome	0.0521744	-0.784131	-0.836305	cupin domain-containing protein
MEXAM1_RS05440	MexAM1_META1p1152	chromosome	0.172502	-0.913988	-1.08649	3-oxoacyl-ACP reductase
MEXAM1_RS05445	MexAM1_META1p1153	chromosome	0.0668445	0.0166791	-0.0501654	LysR family transcriptional regulator
MEXAM1_RS05450	MexAM1_META1p1154	chromosome	-0.182962	-0.464982	-0.28202	3-keto-5-aminohexanoate cleavage protein
MEXAM1_RS05455	MexAM1_META1p1155	chromosome	-0.213359	0.00632531	0.219684	universal stress protein
MEXAM1_RS05460	MexAM1_META1p1156	chromosome	-0.161413	-0.194966	-0.0335538	cystathionine beta-lyase
MEXAM1_RS05465	MexAM1_META1p1157	chromosome	-0.191674	-0.00066992	0.191004	nitrogen fixation regulation protein fixK	K01420	fnr; CRP/FNR family transcriptional regulator, anaerobic regulatory protein
MEXAM1_RS05470	MexAM1_META1p1158	chromosome	-0.0676174	-0.340241	-0.272624	ABC transporter
MEXAM1_RS05475	MexAM1_META1p1159	chromosome	-0.00367451	0.0761655	0.07984	ABC transporter	K16013	cydD; ATP-binding cassette, subfamily C, bacterial CydD
MEXAM1_RS05480	MexAM1_META1p1160	chromosome	-0.0272858	-0.259334	-0.232048	cytochrome bd oxidase subunit I	K00425	cydA; cytochrome d ubiquinol oxidase subunit I [EC:1.10.3.14]
MEXAM1_RS05485	MexAM1_META1p1161	chromosome	-0.0348219	-0.338691	-0.303869	cytochrome d ubiquinol oxidase subunit II	K00426	cydB; cytochrome d ubiquinol oxidase subunit II [EC:1.10.3.14]
MEXAM1_RS05495	MexAM1_META1p1163	chromosome	-0.0479166	-0.560767	-0.512851	DeoR/GlpR transcriptional regulator	K02444	glpR; DeoR family transcriptional regulator, glycerol-3-phosphate regulon repressor
MEXAM1_RS05500	MexAM1_META1p1164	chromosome	0.132756	-0.354288	-0.487044	amidase
MEXAM1_RS05505	MexAM1_META1p1165	chromosome	-0.00558791	1.85625	1.86184	response regulator
MEXAM1_RS05510	MexAM1_META1p1166	chromosome	0.281269	1.99333	1.71206	cellulose biosynthesis protein BcsS
MEXAM1_RS05515	MexAM1_META1p1167	chromosome	-0.0195762	0.526159	0.545736	cellulose synthase catalytic subunit (UDP-forming)	K00694	bcsA; cellulose synthase (UDP-forming) [EC:2.4.1.12]
MEXAM1_RS05520	MexAM1_META1p1168	chromosome	-0.276169	-0.0910129	0.185156	hypothetical protein	K20541	bcsB; cellulose synthase operon protein B
MEXAM1_RS05525	MexAM1_META1p1169	chromosome	-0.446095	0.307767	0.753862	cellulase	K20542	bcsZ; endoglucanase [EC:3.2.1.4]
MEXAM1_RS05530	MexAM1_META1p1170	chromosome	-0.285506	-0.00854052	0.276965	hypothetical protein	K20543	bcsC; cellulose synthase operon protein C
MEXAM1_RS05535	MexAM1_META1p1171	chromosome	0.130449	0.192764	0.0623154	hypothetical protein
MEXAM1_RS05540	NA	chromosome	-0.0661177	-0.294489	-0.228372	IS3 family transposase	K07497	putative transposase
MEXAM1_RS05550	MexAM1_META1ptRNA42	chromosome	0.52369	1.14175	0.618065	tRNA-Met
MEXAM1_RS05555	NA	chromosome	-0.104856	0.349751	0.454607	5S ribosomal RNA
MEXAM1_RS05560	MexAM1_META1p23S2	chromosome	0.274722	-0.939922	-1.21464	23S ribosomal RNA
MEXAM1_RS05565	MexAM1_META1ptRNA41	chromosome	-0.131387	0.0262942	0.157682	tRNA-Ala
MEXAM1_RS05570	MexAM1_META1ptRNA40	chromosome	-0.0723869	0.0998661	0.172253	tRNA-Ile
MEXAM1_RS05575	MexAM1_META1p16S2	chromosome	0.433526	-0.891104	-1.32463	16S ribosomal RNA
MEXAM1_RS05580	MexAM1_META1p1175	chromosome	0.101013	-0.272644	-0.373657	complex I NDUFA9 subunit family protein	K00329	E1.6.5.3; NADH dehydrogenase [EC:1.6.5.3]
MEXAM1_RS05585	MexAM1_META1p1176	chromosome	-0.135494	-0.967778	-0.832284	alpha/beta hydrolase
MEXAM1_RS05590	MexAM1_META1p1177	chromosome	-0.0626566	-0.261089	-0.198433	MFS transporter	K05820	hcaT; MFS transporter, PPP family, 3-phenylpropionic acid transporter
MEXAM1_RS05595	MexAM1_META1p1178	chromosome	0.307237	-0.0700118	-0.377249	primosomal protein N'	K04066	priA; primosomal protein N' (replication factor Y) (superfamily II helicase) [EC:3.6.4.-]
MEXAM1_RS05600	MexAM1_META1p1179	chromosome	-0.227825	-0.0489228	0.178902	STAS/SEC14 domain-containing protein
MEXAM1_RS05605	MexAM1_META1p1180	chromosome	-0.459435	0.0890521	0.548487	hypothetical protein
MEXAM1_RS05610	MexAM1_META1p1181	chromosome	-0.205347	-1.00296	-0.797614	hypothetical protein
MEXAM1_RS05615	MexAM1_META1p1182	chromosome	-0.413979	-0.988521	-0.574542	KR domain-containing protein
MEXAM1_RS05620	MexAM1_META1p1183	chromosome	-0.396394	-1.27052	-0.874129	cysteine hydrolase
MEXAM1_RS05625	MexAM1_META1p1184	chromosome	-0.578501	-1.29347	-0.71497	glutathione-dependent formaldehyde dehydrogenase
MEXAM1_RS05630	MexAM1_META1p1185	chromosome	-0.219817	-1.56008	-1.34027	FUSC family protein
MEXAM1_RS05635	MexAM1_META1p1186	chromosome	-0.169801	-1.4104	-1.2406	NAD(P)-dependent oxidoreductase
MEXAM1_RS05640	MexAM1_META1p1187	chromosome	-0.23364	-1.25613	-1.02248	KR domain-containing protein
MEXAM1_RS05645	NA	chromosome	-0.380322	0.632035	1.01236	hypothetical protein
MEXAM1_RS05650	MexAM1_META1p1189	chromosome	-0.37401	0.625081	0.999091	ABC transporter	K03688	ubiB; ubiquinone biosynthesis protein
MEXAM1_RS05655	MexAM1_META1p1190	chromosome	-0.181047	-0.223532	-0.042485	hypothetical protein
MEXAM1_RS05660	MexAM1_META1ptRNA39	chromosome	0.52369	1.14175	0.618065	tRNA-Met
MEXAM1_RS05665	NA	chromosome	-0.104856	0.349751	0.454607	5S ribosomal RNA
MEXAM1_RS05670	MexAM1_META1p23S1	chromosome	0.274722	-0.939922	-1.21464	23S ribosomal RNA
MEXAM1_RS05675	MexAM1_META1ptRNA38	chromosome	-0.131387	0.0262942	0.157682	tRNA-Ala
MEXAM1_RS05680	MexAM1_META1ptRNA37	chromosome	-0.0723869	0.0998661	0.172253	tRNA-Ile
MEXAM1_RS05685	MexAM1_META1p16S1	chromosome	0.433526	-0.891104	-1.32463	16S ribosomal RNA
MEXAM1_RS05690	NA	chromosome	-0.0661177	-0.294489	-0.228372	IS3 family transposase	K07497	putative transposase
MEXAM1_RS05700	NA	chromosome	0.238711	0.183324	-0.0553864	hypothetical protein
MEXAM1_RS05705	MexAM1_META1p1197	chromosome	0.496889	-0.749071	-1.24596	transcriptional regulator
MEXAM1_RS05710	MexAM1_META1p1198	chromosome	0.0885899	-0.267373	-0.355963	two-component sensor histidine kinase	K07645	qseC; two-component system, OmpR family, sensor histidine kinase QseC [EC:2.7.13.3]
MEXAM1_RS05715	MexAM1_META1p1199	chromosome	0.00231603	-0.0503768	-0.0526929	DNA-binding response regulator
MEXAM1_RS05720	MexAM1_META1p1200	chromosome	0.218321	0.163556	-0.0547651	protein-disulfide reductase DsbD	K04084	dsbD; thiol:disulfide interchange protein DsbD [EC:1.8.1.8]
MEXAM1_RS05725	MexAM1_META1p1201	chromosome	-0.0669198	-0.316851	-0.249931	DSBA oxidoreductase
MEXAM1_RS05730	MexAM1_META1p1202	chromosome	-0.203372	-0.510287	-0.306914	L,D-transpeptidase
MEXAM1_RS05735	MexAM1_META1p1203	chromosome	-0.107277	-0.427581	-0.320304	hypothetical protein	K09004	uncharacterized protein
MEXAM1_RS05740	MexAM1_META1p1204	chromosome	0.682889	-0.730796	-1.41369	hypothetical protein	K07112	uncharacterized protein
MEXAM1_RS05745	MexAM1_META1p1205	chromosome	0.249949	-0.858496	-1.10844	membrane protein	K07112	uncharacterized protein
MEXAM1_RS05750	MexAM1_META1p1206	chromosome	0.15169	-0.540304	-0.691993	sulfite exporter TauE/SafE family protein	K07090	uncharacterized protein
MEXAM1_RS05755	MexAM1_META1p1207	chromosome	0.144764	-0.566881	-0.711645	MBL fold metallo-hydrolase
MEXAM1_RS05760	MexAM1_META1p1208	chromosome	0.190903	-1.05019	-1.24109	sulfurtransferase
MEXAM1_RS05765	MexAM1_META1p1209	chromosome	0.0852417	0.242073	0.156831	MFS transporter
MEXAM1_RS05770	MexAM1_META1p1210	chromosome	0.362455	0.298709	-0.0637468	arsenical efflux pump membrane protein ArsB	K03893	arsB; arsenical pump membrane protein
MEXAM1_RS05775	MexAM1_META1p1211	chromosome	0.0925399	0.0730511	-0.0194888	arsenate reductase (glutaredoxin)	K00537	ARSC1; arsenate reductase [EC:1.20.4.1]
MEXAM1_RS05780	MexAM1_META1p1212	chromosome	0.0279268	-0.0278459	-0.0557727	arsenate reductase ArsC	K03741	ARSC2; arsenate reductase [EC:1.20.4.1]
MEXAM1_RS05785	MexAM1_META1p1213	chromosome	0.349997	-0.00361488	-0.353611	transcriptional regulator	K03892	arsR; ArsR family transcriptional regulator, arsenate/arsenite/antimonite-responsive transcriptional repressor
MEXAM1_RS05790	MexAM1_META1p1214	chromosome	-0.142658	0.249839	0.392497	arsenical resistance protein ArsH	K11811	arsH; arsenical resistance protein ArsH
MEXAM1_RS05795	MexAM1_META1p1216	chromosome	-0.15411	-0.85218	-0.69807	hypothetical protein
MEXAM1_RS05800	MexAM1_META1p1217	chromosome	0.215156	0.0681901	-0.146966	voltage-gated chloride channel protein
MEXAM1_RS05805	MexAM1_META1p1218	chromosome	0.0322011	0.371512	0.339311	phosphoglycerate mutase	K01834	PGAM; 2,3-bisphosphoglycerate-dependent phosphoglycerate mutase [EC:5.4.2.11]
MEXAM1_RS05810	NA	chromosome	-0.000767648	0.45277	0.453538	phosphoglycerate mutase	K01834	PGAM; 2,3-bisphosphoglycerate-dependent phosphoglycerate mutase [EC:5.4.2.11]
MEXAM1_RS05815	MexAM1_META1p1220	chromosome	-0.245747	0.129977	0.375724	putative sulfate exporter family transporter
MEXAM1_RS05820	MexAM1_META1p1221	chromosome	-0.10626	0.295643	0.401903	C4-dicarboxylate ABC transporter
MEXAM1_RS05825	MexAM1_META1p1222	chromosome	0.220857	-0.33367	-0.554527	hypothetical protein
MEXAM1_RS05830	MexAM1_META1p1224	chromosome	0.0293179	-0.538529	-0.567847	sulfite dehydrogenase (cytochrome) subunit SorA apoprotein
MEXAM1_RS05835	MexAM1_META1p1225	chromosome	0.213574	-0.341394	-0.554969	cytochrome c
MEXAM1_RS05840	MexAM1_META1p1226	chromosome	0.043775	-0.325423	-0.369198	hypothetical protein
MEXAM1_RS05845	MexAM1_META1p1227	chromosome	0.0501218	-1.0803	-1.13042	molybdopterin oxidoreductase
MEXAM1_RS05850	MexAM1_META1p1228	chromosome	-0.612254	-1.16115	-0.548891	DUF202 domain-containing protein	K00389	yidH; putative membrane protein
MEXAM1_RS05855	MexAM1_META1p1229	chromosome	-0.171813	-0.508594	-0.336782	LysR family transcriptional regulator
MEXAM1_RS05860	MexAM1_META1p1230	chromosome	0.439027	0.112094	-0.326933	SGNH/GDSL hydrolase family protein
MEXAM1_RS05865	MexAM1_META1p1231	chromosome	-0.0690392	-0.254416	-0.185377	anti-sigma factor
MEXAM1_RS05870	MexAM1_META1p1232	chromosome	-0.148116	-0.711995	-0.56388	RNA polymerase sigma factor	K03088	rpoE; RNA polymerase sigma-70 factor, ECF subfamily
MEXAM1_RS05875	MexAM1_META1p1233	chromosome	-0.169888	-0.533451	-0.363562	hypothetical protein
MEXAM1_RS05880	MexAM1_META1p1234	chromosome	-0.313263	-1.34811	-1.03485	DUF305 domain-containing protein
MEXAM1_RS05885	MexAM1_META1p1235	chromosome	-0.061238	-0.335957	-0.274719	YncE family protein
MEXAM1_RS05890	MexAM1_META1p1236	chromosome	0.152342	0.156632	0.00428968	Na+/H+ antiporter NhaA	K03313	nhaA; Na+:H+ antiporter, NhaA family
MEXAM1_RS05895	MexAM1_META1p1237	chromosome	0.397589	0.756735	0.359146	SulP family inorganic anion transporter	K03321	TC.SULP; sulfate permease, SulP family
MEXAM1_RS05900	MexAM1_META1p1238	chromosome	0.337459	-0.0754574	-0.412916	Crp/Fnr family transcriptional regulator	K01420	fnr; CRP/FNR family transcriptional regulator, anaerobic regulatory protein
MEXAM1_RS05905	MexAM1_META1p1239	chromosome	-0.126211	-0.308774	-0.182563	pentapeptide repeat-containing protein
MEXAM1_RS05910	MexAM1_META1p1240	chromosome	-0.322579	-0.456713	-0.134134	thioredoxin
MEXAM1_RS05915	MexAM1_META1p1241	chromosome	-0.142551	0.0662343	0.208785	cytochrome c biogenesis protein
MEXAM1_RS05920	MexAM1_META1p1242	chromosome	0.479356	0.352391	-0.126965	hypothetical protein
MEXAM1_RS05925	MexAM1_META1p1243	chromosome	-0.427384	0.734743	1.16213	hypothetical protein
MEXAM1_RS05930	MexAM1_META1p1244	chromosome	-0.548938	0.546416	1.09535	hypothetical protein
MEXAM1_RS05935	MexAM1_META1p1245	chromosome	0.0912859	0.140805	0.049519	hypothetical protein
MEXAM1_RS05940	MexAM1_META1p1246	chromosome	-0.0817117	-0.411643	-0.329931	hypothetical protein
MEXAM1_RS05945	MexAM1_META1p1247	chromosome	-0.0358047	-0.191751	-0.155947	hypothetical protein
MEXAM1_RS05950	NA	chromosome	0.353834	0.256235	-0.0975991	hypothetical protein
MEXAM1_RS05955	MexAM1_META1p1249	chromosome	-0.508481	0.323729	0.832209	hypothetical protein
MEXAM1_RS05960	MexAM1_META1p1250	chromosome	-0.15927	-0.0256215	0.133649	hypothetical protein
MEXAM1_RS05970	MexAM1_META1p1252	chromosome	1.07216	-0.122835	-1.195	hypothetical protein
MEXAM1_RS05985	MexAM1_META1p1255	chromosome	0.33794	0.0414299	-0.296511	hypothetical protein
MEXAM1_RS05990	MexAM1_META1p1256	chromosome	0.666771	-0.0373837	-0.704155	metallophosphoesterase
MEXAM1_RS05995	MexAM1_META1p1257	chromosome	0.150824	-0.0083277	-0.159152	hypothetical protein
MEXAM1_RS06000	MexAM1_META1ptRNA7	chromosome	0.442139	0.952801	0.510663	tRNA-Arg
MEXAM1_RS06005	MexAM1_META1p1258	chromosome	-0.234876	0.798714	1.03359	glycosyl transferase family 1
MEXAM1_RS06010	MexAM1_META1p1259	chromosome	-0.273265	0.575734	0.848999	hypothetical protein
MEXAM1_RS06015	MexAM1_META1p1260	chromosome	0.0321232	-0.413945	-0.446068	anti-sigma factor
MEXAM1_RS06020	MexAM1_META1p1261	chromosome	-0.283068	-0.0564847	0.226583	RNA polymerase sigma factor	K03088	rpoE; RNA polymerase sigma-70 factor, ECF subfamily
MEXAM1_RS06025	MexAM1_META1p1262	chromosome	-0.50947	0.872539	1.38201	amidase	K21470	ycbB; L,D-transpeptidase YcbB
MEXAM1_RS06030	MexAM1_META1p1263	chromosome	-0.121125	-0.289731	-0.168606	hypothetical protein
MEXAM1_RS06035	MexAM1_META1p1264	chromosome	-0.12339	-0.872771	-0.749381	DUF1775 domain-containing protein	K09796	pccA; periplasmic copper chaperone A
MEXAM1_RS06040	MexAM1_META1p1265	chromosome	-0.0682869	-1.04287	-0.974588	copper chaperone PCu(A)C	K09796	pccA; periplasmic copper chaperone A
MEXAM1_RS06045	MexAM1_META1p1266	chromosome	-0.133261	-1.0322	-0.898942	SCO family protein	K07152	SCO1_2; protein SCO1/2
MEXAM1_RS06050	MexAM1_META1p1267	chromosome	0.00830955	-0.24714	-0.25545	hypothetical protein
MEXAM1_RS06055	MexAM1_META1p1268	chromosome	0.245053	0.185155	-0.0598972	TonB-dependent receptor	K02014	TC.FEV.OM; iron complex outermembrane recepter protein
MEXAM1_RS06060	MexAM1_META1p1269	chromosome	-0.266362	0.512823	0.779185	peptidase C14
MEXAM1_RS06065	MexAM1_META1p1270	chromosome	-0.0551662	0.61822	0.673386	carbohydrate porin	K07267	oprB; porin
MEXAM1_RS06070	MexAM1_META1p1271	chromosome	0.325884	1.03241	0.706527	GntR family transcriptional regulator
MEXAM1_RS06075	MexAM1_META1p1272	chromosome	-0.104456	0.616436	0.720892	C4-dicarboxylate ABC transporter
MEXAM1_RS06080	MexAM1_META1p1273	chromosome	0.904818	0.329224	-0.575594	TRAP transporter small permease
MEXAM1_RS06085	MexAM1_META1p1274	chromosome	0.062413	-0.0928027	-0.155216	TRAP transporter large permease
MEXAM1_RS06090	MexAM1_META1p1275	chromosome	0.613053	1.86219	1.24914	hypothetical protein, NepR homolog
MEXAM1_RS06095	MexAM1_META1p1277	chromosome	-0.160076	0.185897	0.345972	hypothetical protein
MEXAM1_RS06100	MexAM1_META1p1278	chromosome	0.00181172	0.425395	0.423583	cysteine synthase A	K01738	cysK; cysteine synthase A [EC:2.5.1.47]
MEXAM1_RS06105	MexAM1_META1p1280	chromosome	0.0826979	-0.0853381	-0.168036	serine protease
MEXAM1_RS06110	MexAM1_META1p1281	chromosome	-0.511953	-1.36998	-0.858029	EamA-like transporter family protein	K09936	TC.BAT2; bacterial/archaeal transporter family-2 protein
MEXAM1_RS06115	MexAM1_META1p1282	chromosome	-0.276305	-0.419045	-0.14274	alpha-2-macroglobulin family protein	K06894	uncharacterized protein
MEXAM1_RS06120	MexAM1_META1p1283	chromosome	0.248757	-0.691616	-0.940374	penicillin-binding protein 1C	K05367	pbpC; penicillin-binding protein 1C [EC:2.4.1.129]
MEXAM1_RS06125	MexAM1_META1p1284	chromosome	-0.00331733	0.163735	0.167052	quaternary ammonium compound-resistance protein SugE	K11741	sugE; quaternary ammonium compound-resistance protein SugE
MEXAM1_RS06130	MexAM1_META1p1285	chromosome	-0.0937098	0.135163	0.228873	XRE family transcriptional regulator
MEXAM1_RS06135	MexAM1_META1p1286	chromosome	0.625959	0.796985	0.171027	class GN sortase	K07284	srtA; sortase A [EC:3.4.22.70]
MEXAM1_RS06140	MexAM1_META1p1287	chromosome	0.404753	1.35303	0.94828	marine proteobacterial sortase target protein	K07114	yfbK; Ca-activated chloride channel homolog
MEXAM1_RS06145	NA	chromosome	0.0638721	-0.736548	-0.80042	histidine phosphatase family protein
MEXAM1_RS06150	MexAM1_META1p1289	chromosome	-0.193704	-0.221582	-0.0278777	hypothetical protein
MEXAM1_RS06155	MexAM1_META1p1290	chromosome	-0.587718	0.524818	1.11254	nickel transporter
MEXAM1_RS06160	MexAM1_META1p1291	chromosome	-0.248493	0.668365	0.916858	DUF1007 domain-containing protein
MEXAM1_RS06165	MexAM1_META1p1292	chromosome	-0.276538	-0.976311	-0.699773	cytochrome c-type biogenesis protein CcmH	K02200	ccmH; cytochrome c-type biogenesis protein CcmH
MEXAM1_RS06170	MexAM1_META1p1293	chromosome	-0.103587	-0.925401	-0.821814	heme lyase CcmF/NrfE family subunit	K02198	ccmF; cytochrome c-type biogenesis protein CcmF
MEXAM1_RS06175	MexAM1_META1p1294	chromosome	-0.100078	-0.740709	-0.640631	cytochrome c maturation protein CcmE	K02197	ccmE; cytochrome c-type biogenesis protein CcmE
MEXAM1_RS06180	MexAM1_META1p1295	chromosome	0.081071	-0.125799	-0.20687	c-type cytochrome biogenesis protein CcmI	K02200	ccmH; cytochrome c-type biogenesis protein CcmH
MEXAM1_RS06185	MexAM1_META1p1296	chromosome	0.0734078	-0.72641	-0.799818	ATP-binding protein
MEXAM1_RS06195	MexAM1_META1p1298	chromosome	-0.0633279	0.0127247	0.0760526	DNA-binding response regulator	K02483	two-component system
MEXAM1_RS06200	MexAM1_META1p1299	chromosome	-0.000301223	-0.114336	-0.114034	hypothetical protein
MEXAM1_RS06210	MexAM1_META1p1301	chromosome	0.508165	0.624438	0.116273	hypothetical protein
MEXAM1_RS06215	MexAM1_META1p1302	chromosome	0.208436	-0.354602	-0.563038	hypothetical protein
MEXAM1_RS06220	MexAM1_META1p1303	chromosome	0.431903	0.215056	-0.216847	lysozyme	K01185	E3.2.1.17; lysozyme [EC:3.2.1.17]
MEXAM1_RS06225	MexAM1_META1p1304	chromosome	0.491642	-0.0195763	-0.511218	DUF2793 domain-containing protein
MEXAM1_RS06230	MexAM1_META1p1305	chromosome	0.254788	-0.216192	-0.47098	hypothetical protein
MEXAM1_RS06240	MexAM1_META1p1307	chromosome	0.767414	0.184199	-0.583216	DUF2163 domain-containing protein
MEXAM1_RS06245	MexAM1_META1p1308	chromosome	0.972148	-0.228533	-1.20068	TIGR02217 family protein
MEXAM1_RS06250	MexAM1_META1p1309	chromosome	0.277127	-0.58295	-0.860078	hypothetical protein
MEXAM1_RS06260	MexAM1_META1p1311	chromosome	1.06194	0.183597	-0.878339	gene transfer agent family protein
MEXAM1_RS06265	MexAM1_META1p1312	chromosome	-0.460449	-0.310343	0.150106	phage major tail protein, TP901-1 family
MEXAM1_RS06270	MexAM1_META1p1313	chromosome	1.16345	0.00634214	-1.15711	DUF3168 domain-containing protein
MEXAM1_RS06280	MexAM1_META1p1315	chromosome	0.504735	-0.593288	-1.09802	hypothetical protein
MEXAM1_RS06285	MexAM1_META1p1316	chromosome	-0.115655	-0.149978	-0.0343232	peptidase S1
MEXAM1_RS06290	MexAM1_META1p1317	chromosome	-0.0282188	-0.000213145	0.0280056	peptidase S1
MEXAM1_RS06295	MexAM1_META1p1318	chromosome	0.0383475	-0.0680931	-0.106441	phage major capsid protein
MEXAM1_RS06300	MexAM1_META1p1319	chromosome	0.307391	-1.03639	-1.34378	HK97 family phage prohead protease	K06904	uncharacterized protein
MEXAM1_RS06305	MexAM1_META1p1320	chromosome	0.304879	-0.419024	-0.723903	phage portal protein
MEXAM1_RS06310	MexAM1_META1p1321	chromosome	0.697551	-0.640243	-1.33779	ATP-binding protein
MEXAM1_RS06315	MexAM1_META1p1322	chromosome	0.499315	-0.82629	-1.3256	hypothetical protein
MEXAM1_RS06320	MexAM1_META1p1324	chromosome	0.21085	-1.7746	-1.98545	precorrin-3B C(17)-methyltransferase
MEXAM1_RS06325	MexAM1_META1p1325	chromosome	0.159339	-0.437081	-0.59642	precorrin-2 C(20)-methyltransferase	K03394	cobI-cbiL; precorrin-2/cobalt-factor-2 C20-methyltransferase [EC:2.1.1.130 2.1.1.151]
MEXAM1_RS06330	MexAM1_META1p1326	chromosome	-0.195355	0.1474	0.342755	precorrin-8X methylmutase	K06042	cobH-cbiC; precorrin-8X/cobalt-precorrin-8 methylmutase [EC:5.4.99.61 5.4.99.60]
MEXAM1_RS06335	MexAM1_META1p1327	chromosome	-0.00945314	-0.826424	-0.816971	precorrin-3B synthase	K02229	cobG; precorrin-3B synthase [EC:1.14.13.83]
MEXAM1_RS06340	MexAM1_META1p1328	chromosome	-0.0315413	-0.144798	-0.113256	cobaltochelatase subunit CobN	K02230	cobN; cobaltochelatase CobN [EC:6.6.1.2]
MEXAM1_RS06345	MexAM1_META1p1329	chromosome	-0.454689	-0.181964	0.272725	DUF4349 domain-containing protein
MEXAM1_RS06350	MexAM1_META1p1330	chromosome	0.213603	0.688617	0.475014	cobalamin biosynthesis protein CobW	K02234	cobW; cobalamin biosynthesis protein CobW
MEXAM1_RS06355	MexAM1_META1p1331	chromosome	0.290629	0.355147	0.0645179	DUF1636 domain-containing protein
MEXAM1_RS06360	MexAM1_META1p1332	chromosome	0.509504	0.419617	-0.0898871	cobalt transporter
MEXAM1_RS06365	MexAM1_META1p1333	chromosome	0.0873537	0.661891	0.574537	cobalt transporter
MEXAM1_RS06370	MexAM1_META1p1334	chromosome	0.390114	-0.105971	-0.496085	DUF1772 domain-containing protein
MEXAM1_RS06375	MexAM1_META1p1335	chromosome	1.15094	0.574601	-0.576337	MarR family transcriptional regulator
MEXAM1_RS06380	MexAM1_META1p1336	chromosome	0.0835337	-0.342897	-0.426431	bifunctional adenosylcobinamide kinase/adenosylcobinamide-phosphate guanylyltransferase	K02231	cobP; adenosylcobinamide kinase / adenosylcobinamide-phosphate guanylyltransferase [EC:2.7.1.156 2.7.7.62]
MEXAM1_RS06385	MexAM1_META1p1337	chromosome	0.119197	-0.265219	-0.384415	cob(I)yrinic acid a,c-diamide adenosyltransferase	K19221	cobA; cob(I)alamin adenosyltransferase [EC:2.5.1.17]
MEXAM1_RS06390	MexAM1_META1p1338	chromosome	-0.0777275	-0.311392	-0.233664	class II fumarate hydratase, FumC	K01679	E4.2.1.2B; fumarate hydratase, class II [EC:4.2.1.2]
MEXAM1_RS06395	MexAM1_META1p1339	chromosome	0.123262	0.334141	0.210878	formaldehyde-activating enzyme
MEXAM1_RS06400	MexAM1_META1p1340	chromosome	0.0232914	-0.464796	-0.488087	hypothetical protein
MEXAM1_RS06405	MexAM1_META1p1341	chromosome	0.626872	1.03415	0.407281	hypothetical protein
MEXAM1_RS06410	MexAM1_META1p1342	chromosome	0.056698	-1.46326	-1.51995	alpha/beta hydrolase
MEXAM1_RS06415	MexAM1_META1p1343	chromosome	0.275322	0.862055	0.586733	methyl-accepting chemotaxis protein
MEXAM1_RS06420	NA	chromosome	0.171343	-0.580969	-0.752313	PAS domain S-box protein
MEXAM1_RS06430	MexAM1_META1p1346	chromosome	-0.0827468	-0.686562	-0.603815	membrane protein
MEXAM1_RS06435	MexAM1_META1p1347	chromosome	0.0896445	-0.334636	-0.424281	AraC family transcriptional regulator	K07506	AraC family transcriptional regulator
MEXAM1_RS06440	MexAM1_META1p1348	chromosome	-0.159044	-0.87956	-0.720516	hypothetical protein
MEXAM1_RS06445	MexAM1_META1p1349	chromosome	-0.21699	-0.708894	-0.491903	DUF4159 domain-containing protein
MEXAM1_RS06450	MexAM1_META1p1350	chromosome	-0.172772	-0.531703	-0.358931	DUF58 domain-containing protein
MEXAM1_RS06455	MexAM1_META1p1351	chromosome	-0.191207	-0.499962	-0.308755	MoxR family ATPase	K03924	moxR; MoxR-like ATPase [EC:3.6.3.-]
MEXAM1_RS06460	MexAM1_META1p1352	chromosome	-0.0513184	-0.695882	-0.644564	PaaI family thioesterase
MEXAM1_RS06465	MexAM1_META1p1353	chromosome	-0.215677	-0.365119	-0.149442	DUF1285 domain-containing protein	K09986	uncharacterized protein
MEXAM1_RS06470	MexAM1_META1p1354	chromosome	0.220851	0.0165477	-0.204303	CoA pyrophosphatase
MEXAM1_RS06475	MexAM1_META1p1355	chromosome	0.909745	0.739423	-0.170322	hypothetical protein
MEXAM1_RS06480	MexAM1_META1p1356	chromosome	0.122746	-0.366434	-0.48918	CCA tRNA nucleotidyltransferase
MEXAM1_RS06485	MexAM1_META1p1357	chromosome	-0.109385	-0.0339547	0.0754305	F0F1 ATP synthase subunit epsilon	K02114	ATPF1E; F-type H+-transporting ATPase subunit epsilon
MEXAM1_RS06490	MexAM1_META1p1358	chromosome	-0.350328	-0.480303	-0.129975	hypothetical protein
MEXAM1_RS06495	MexAM1_META1p1359	chromosome	-0.124028	-0.249415	-0.125387	F0F1 ATP synthase subunit beta	K02112	ATPF1B; F-type H+-transporting ATPase subunit beta [EC:3.6.3.14]
MEXAM1_RS06500	MexAM1_META1p1360	chromosome	0.0258889	0.0890648	0.0631759	ATP synthase subunit gamma	K02115	ATPF1G; F-type H+-transporting ATPase subunit gamma
MEXAM1_RS06505	MexAM1_META1p1361	chromosome	-0.079892	0.099335	0.179227	ATP synthase subunit alpha	K02111	ATPF1A; F-type H+-transporting ATPase subunit alpha [EC:3.6.3.14]
MEXAM1_RS06510	MexAM1_META1p1362	chromosome	-0.00227069	0.355783	0.358053	F0F1 ATP synthase subunit delta	K02113	ATPF1D; F-type H+-transporting ATPase subunit delta
MEXAM1_RS06515	MexAM1_META1p1363	chromosome	-0.156193	-0.316592	-0.160399	ferrochelatase	K01772	hemH; protoporphyrin/coproporphyrin ferrochelatase [EC:4.99.1.1 4.99.1.9]
MEXAM1_RS06520	MexAM1_META1p1364	chromosome	-0.120446	0.00297397	0.12342	class I SAM-dependent methyltransferase
MEXAM1_RS06525	MexAM1_META1p1365	chromosome	-0.295618	-0.274298	0.0213195	bifunctional metallophosphatase/5'-nucleotidase
MEXAM1_RS06530	MexAM1_META1p1366	chromosome	-0.0866582	-0.313986	-0.227327	uracil-DNA glycosylase	K03648	UNG; uracil-DNA glycosylase [EC:3.2.2.27]
MEXAM1_RS06535	MexAM1_META1p1367	chromosome	0.0294378	-0.07879	-0.108228	sulfurtransferase
MEXAM1_RS06540	MexAM1_META1p1368	chromosome	-0.141678	-0.649919	-0.508241	chromate transporter	K07240	chrA; chromate transporter
MEXAM1_RS06545	MexAM1_META1p1369	chromosome	0.08122	-0.537479	-0.618699	hypothetical protein
MEXAM1_RS06550	MexAM1_META1p1370	chromosome	-0.058385	-0.45619	-0.397805	peptidyl-prolyl cis-trans isomerase	K03769	ppiC; peptidyl-prolyl cis-trans isomerase C [EC:5.2.1.8]
MEXAM1_RS06555	MexAM1_META1p1371	chromosome	-0.00714361	0.114341	0.121484	preprotein translocase subunit SecA	K03070	secA; preprotein translocase subunit SecA
MEXAM1_RS06560	MexAM1_META1p1372	chromosome	0.625925	0.125064	-0.500861	GNAT family N-acetyltransferase
MEXAM1_RS06565	MexAM1_META1p1373	chromosome	0.0221379	-0.42051	-0.442648	class C beta-lactamase	K01467	ampC; beta-lactamase class C [EC:3.5.2.6]
MEXAM1_RS06570	MexAM1_META1p1374	chromosome	-0.0179184	0.119727	0.137645	4'-phosphopantetheinyl transferase
MEXAM1_RS06575	MexAM1_META1p1375	chromosome	-0.109505	1.31077	1.42028	NUDIX domain-containing protein
MEXAM1_RS06580	MexAM1_META1p1376	chromosome	-0.207754	1.19523	1.40298	Esterase, PHB depolymerase homolog
MEXAM1_RS06585	MexAM1_META1p1377	chromosome	-0.024788	1.2764	1.30119	CopG family transcriptional regulator
MEXAM1_RS06590	MexAM1_META1p1378	chromosome	0.496164	1.44528	0.94912	DNA polymerase III subunit epsilon	K02342	dnaQ; DNA polymerase III subunit epsilon [EC:2.7.7.7]
MEXAM1_RS06595	MexAM1_META1p1379	chromosome	-0.173612	-0.754423	-0.580811	dephospho-CoA kinase	K00859	coaE; dephospho-CoA kinase [EC:2.7.1.24]
MEXAM1_RS06600	MexAM1_META1p1380	chromosome	-0.113884	-0.621679	-0.507795	shikimate dehydrogenase	K00014	aroE; shikimate dehydrogenase [EC:1.1.1.25]
MEXAM1_RS06605	MexAM1_META1p1381	chromosome	-0.26375	-0.390015	-0.126265	cation transporter	K16264	czcD; cobalt-zinc-cadmium efflux system protein
MEXAM1_RS06610	MexAM1_META1p1382	chromosome	0.186287	-0.0244921	-0.210779	septum formation protein Maf	K06287	maf; septum formation protein
MEXAM1_RS06615	MexAM1_META1p1383	chromosome	0.0559889	0.335235	0.279246	glycosyltransferase family 61 protein
MEXAM1_RS06620	MexAM1_META1p1384	chromosome	-0.0125166	0.532618	0.545134	kinase/pyrophosphorylase	K09773	ppsR; [pyruvate, water dikinase]-phosphate phosphotransferase / [pyruvate, water dikinase] kinase [EC:2.7.4.28 2.7.11.33]
MEXAM1_RS06625	MexAM1_META1p1385	chromosome	0.0796642	0.651714	0.57205	uroporphyrinogen decarboxylase	K01599	hemE; uroporphyrinogen decarboxylase [EC:4.1.1.37]
MEXAM1_RS06630	MexAM1_META1p1386	chromosome	0.317753	0.352118	0.0343645	NUDIX domain-containing protein
MEXAM1_RS06635	MexAM1_META1p1387	chromosome	0.152538	0.313568	0.161031	protoporphyrinogen oxidase HemJ	K08973	putative membrane protein
MEXAM1_RS06640	MexAM1_META1p1388	chromosome	0.215214	0.0719915	-0.143222	hypothetical protein
MEXAM1_RS06645	MexAM1_META1p1389	chromosome	0.253789	0.386826	0.133038	ATP phosphoribosyltransferase	K00765	hisG; ATP phosphoribosyltransferase [EC:2.4.2.17]
MEXAM1_RS06650	MexAM1_META1p1390	chromosome	0.0857865	0.38485	0.299063	ATP phosphoribosyltransferase regulatory subunit	K02502	hisZ; ATP phosphoribosyltransferase regulatory subunit
MEXAM1_RS06655	MexAM1_META1p1391	chromosome	-0.0734567	0.464645	0.538102	TIGR01459 family HAD-type hydrolase
MEXAM1_RS06660	MexAM1_META1p1392	chromosome	-0.203305	-0.323964	-0.120658	TetR family transcriptional regulator
MEXAM1_RS06665	MexAM1_META1p1393	chromosome	-0.185504	-0.0120855	0.173419	acyl-[ACP]--phospholipid O-acyltransferase	K05939	aas; acyl-[acyl-carrier-protein]-phospholipid O-acyltransferase / long-chain-fatty-acid--[acyl-carrier-protein] ligase [EC:2.3.1.40 6.2.1.20]
MEXAM1_RS06670	MexAM1_META1p1394	chromosome	0.38687	-0.220095	-0.606965	type II toxin-antitoxin system RelE/ParE family toxin
MEXAM1_RS06675	MexAM1_META1p1395	chromosome	0.834836	-0.479962	-1.3148	transcriptional regulator	K07726	putative transcriptional regulator
MEXAM1_RS06680	MexAM1_META1p1396	chromosome	0.419296	0.0402635	-0.379032	DSBA oxidoreductase
MEXAM1_RS06685	MexAM1_META1p1397	chromosome	0.472548	0.00800273	-0.464545	membrane protein
MEXAM1_RS06690	MexAM1_META1p1398	chromosome	0.0447751	-0.0314251	-0.0762002	gamma carbonic anhydrase family protein
MEXAM1_RS06695	MexAM1_META1p1399	chromosome	-0.0651726	-0.541104	-0.475931	molybdenum cofactor biosynthesis protein MoaE	K03635	MOCS2B; molybdopterin synthase catalytic subunit [EC:2.8.1.12]
MEXAM1_RS06700	MexAM1_META1p1400	chromosome	0.096721	-0.190841	-0.287562	AI-2E family transporter
MEXAM1_RS06705	MexAM1_META1p1401	chromosome	0.0287252	-2.54726	-2.57598	malate dehydrogenase (quinone), Mqo	K00116	mqo; malate dehydrogenase (quinone) [EC:1.1.5.4]
MEXAM1_RS06710	MexAM1_META1p1403	chromosome	-0.106865	-0.135221	-0.0283555	VWA domain-containing protein
MEXAM1_RS06715	MexAM1_META1p1404	chromosome	-0.267498	0.0194209	0.286919	hypothetical protein
MEXAM1_RS06720	MexAM1_META1p1405	chromosome	-0.0864501	0.382708	0.469158	ATPase
MEXAM1_RS06725	MexAM1_META1p1406	chromosome	0.105146	0.258193	0.153047	hypothetical protein
MEXAM1_RS06730	MexAM1_META1p1407	chromosome	0.541084	0.733642	0.192558	hypothetical protein
MEXAM1_RS06735	MexAM1_META1p1408	chromosome	-0.0273044	-0.35187	-0.324565	glucose-6-phosphate dehydrogenase	K00036	G6PD; glucose-6-phosphate 1-dehydrogenase [EC:1.1.1.49 1.1.1.363]
MEXAM1_RS06740	MexAM1_META1p1409	chromosome	0.276521	0.146504	-0.130017	uracil-DNA glycosylase
MEXAM1_RS06745	MexAM1_META1p1410	chromosome	1.13248	1.20027	0.0677859	alginate export family protein
MEXAM1_RS06750	MexAM1_META1p1411	chromosome	-0.160741	-0.0821933	0.0785475	orotidine-5'-phosphate decarboxylase	K01591	pyrF; orotidine-5'-phosphate decarboxylase [EC:4.1.1.23]
MEXAM1_RS06755	MexAM1_META1p1412	chromosome	-0.0235907	0.0645205	0.0881112	DUF1330 domain-containing protein
MEXAM1_RS06760	MexAM1_META1p1413	chromosome	-0.165922	-1.55194	-1.38601	TetR/AcrR family transcriptional regulator
MEXAM1_RS06765	MexAM1_META1p1414	chromosome	0.0821428	-1.83403	-1.91618	hypothetical protein
MEXAM1_RS06770	MexAM1_META1p1415	chromosome	-0.195029	-0.0805911	0.114438	dUTP diphosphatase	K01520	dut; dUTP pyrophosphatase [EC:3.6.1.23]
MEXAM1_RS06775	MexAM1_META1p1416	chromosome	-0.0761451	-0.903054	-0.826909	DUF429 domain-containing protein
MEXAM1_RS06780	MexAM1_META1p1417	chromosome	0.280088	-0.611691	-0.891779	NUDIX domain-containing protein
MEXAM1_RS06785	MexAM1_META1p1418	chromosome	0.0752839	-0.730913	-0.806197	carbonic anhydrase	K01673	cynT; carbonic anhydrase [EC:4.2.1.1]
MEXAM1_RS06790	MexAM1_META1p1419	chromosome	-0.197003	-0.622733	-0.425729	3'(2'),5'-bisphosphate nucleotidase CysQ	K01082	cysQ; 3'(2'), 5'-bisphosphate nucleotidase [EC:3.1.3.7]
MEXAM1_RS06795	MexAM1_META1p1420	chromosome	-0.156489	0.43859	0.595079	histidine phosphotransferase	K13588	chpT; histidine phosphotransferase ChpT
MEXAM1_RS06800	MexAM1_META1p1421	chromosome	0.170838	2.22195	2.05112	hybrid sensor histidine kinase/response regulator	K03407	cheA; two-component system, chemotaxis family, sensor kinase CheA [EC:2.7.13.3]
MEXAM1_RS06805	MexAM1_META1p1422	chromosome	0.130809	1.46268	1.33187	chemotaxis protein CheW	K03408	cheW; purine-binding chemotaxis protein CheW
MEXAM1_RS06810	MexAM1_META1p1423	chromosome	0.250369	2.03814	1.78777	response regulator	K03413	cheY; two-component system, chemotaxis family, chemotaxis protein CheY
MEXAM1_RS06815	MexAM1_META1p1424	chromosome	0.438413	1.68557	1.24716	chemotaxis response regulator protein-glutamate methylesterase	K03412	cheB; two-component system, chemotaxis family, protein-glutamate methylesterase/glutaminase [EC:3.1.1.61 3.5.1.44]
MEXAM1_RS06820	MexAM1_META1p1425	chromosome	0.632501	1.7813	1.1488	protein-glutamate O-methyltransferase CheR	K00575	cheR; chemotaxis protein methyltransferase CheR [EC:2.1.1.80]
MEXAM1_RS06825	MexAM1_META1p1426	chromosome	0.1787	0.0792252	-0.0994743	allophanate hydrolase subunit 1
MEXAM1_RS06830	MexAM1_META1p1427	chromosome	0.156864	-0.967382	-1.12425	urea amidolyase
MEXAM1_RS06835	MexAM1_META1p1428	chromosome	-0.00499141	-1.21233	-1.20734	UV damage repair endonuclease
MEXAM1_RS06840	MexAM1_META1p1429	chromosome	-0.164906	-0.607137	-0.442231	TIGR02302 family protein
MEXAM1_RS06845	MexAM1_META1p1430	chromosome	0.932553	-1.99027	-2.92282	twin transmembrane helix small protein
MEXAM1_RS06850	MexAM1_META1p1431	chromosome	0.700262	-1.96325	-2.66351	hypothetical protein
MEXAM1_RS06855	MexAM1_META1p1432	chromosome	-0.0904226	1.21843	1.30885	acyloxyacyl hydrolase
MEXAM1_RS06860	MexAM1_META1p1433	chromosome	-0.0520893	-0.694946	-0.642856	ATP:cob(I)alamin adenosyltransferase	K00798	MMAB; cob(I)alamin adenosyltransferase [EC:2.5.1.17]
MEXAM1_RS06865	MexAM1_META1p1434	chromosome	-0.101156	-0.820217	-0.71906	electron transfer flavoprotein subunit beta/FixA family protein	K03521	fixA; electron transfer flavoprotein beta subunit
MEXAM1_RS06870	MexAM1_META1p1435	chromosome	-0.169308	-0.510334	-0.341026	electron transfer flavoprotein subunit alpha	K03522	fixB; electron transfer flavoprotein alpha subunit
MEXAM1_RS06875	MexAM1_META1p1436	chromosome	0.00803457	0.334883	0.326849	3-hydroxybutyryl-CoA dehydrogenase	K00074	paaH; 3-hydroxybutyryl-CoA dehydrogenase [EC:1.1.1.157]
MEXAM1_RS06880	MexAM1_META1p1437	chromosome	0.0717441	-1.46451	-1.53625	hypothetical protein
MEXAM1_RS06885	MexAM1_META1p1438	chromosome	-0.164672	-0.822468	-0.657796	NAD(P)H quinone oxidoreductase
MEXAM1_RS06890	MexAM1_META1p1439	chromosome	-0.30719	-0.166039	0.141151	uracil phosphoribosyltransferase	K00761	upp; uracil phosphoribosyltransferase [EC:2.4.2.9]
MEXAM1_RS06895	MexAM1_META1p1440	chromosome	0.145463	-0.452219	-0.597681	glycogen debranching enzyme GlgX	K01214	ISA; isoamylase [EC:3.2.1.68]
MEXAM1_RS06900	MexAM1_META1p1441	chromosome	-0.0938921	-0.830716	-0.736824	trehalose-6-phosphate synthase	K00697	otsA; trehalose 6-phosphate synthase [EC:2.4.1.15 2.4.1.347]
MEXAM1_RS06905	MexAM1_META1p1442	chromosome	0.146308	-1.34647	-1.49278	hypothetical protein
MEXAM1_RS06910	MexAM1_META1p1443	chromosome	0.153694	-1.54419	-1.69788	phage holin family protein
MEXAM1_RS06915	MexAM1_META1p1444	chromosome	0.176831	-1.78019	-1.95703	DUF3618 domain-containing protein
MEXAM1_RS06920	MexAM1_META1p1445	chromosome	0.0930984	-1.97968	-2.07278	DUF883 domain-containing protein
MEXAM1_RS06925	MexAM1_META1p1446	chromosome	0.0595453	-0.327636	-0.387181	histidine--tRNA ligase	K01892	HARS; histidyl-tRNA synthetase [EC:6.1.1.21]
MEXAM1_RS06930	MexAM1_META1p1447	chromosome	-0.120063	-1.2599	-1.13983	tRNA-binding protein	K06878	tRNA-binding protein
MEXAM1_RS06935	MexAM1_META1p1448	chromosome	-0.192353	-1.0775	-0.88515	DUF3429 domain-containing protein
MEXAM1_RS06940	MexAM1_META1p1449	chromosome	-0.272772	-1.0315	-0.758725	MFS transporter
MEXAM1_RS06945	MexAM1_META1p1450	chromosome	-0.0534978	0.0996487	0.153147	protein-export chaperone SecB	K03071	secB; preprotein translocase subunit SecB
MEXAM1_RS06950	MexAM1_META1p1451	chromosome	0.117351	-0.0685557	-0.185907	calcium-binding protein
MEXAM1_RS06955	MexAM1_META1p1452	chromosome	0.139882	-0.328103	-0.467985	transglycosylase	K08304	mltA; membrane-bound lytic murein transglycosylase A [EC:4.2.2.-]
MEXAM1_RS06960	MexAM1_META1p1453	chromosome	0.0539757	-0.689216	-0.743192	DNA mismatch repair protein MutS
MEXAM1_RS06965	MexAM1_META1p1454	chromosome	0.317029	0.219344	-0.0976849	transcription termination factor Rho	K03628	rho; transcription termination factor Rho
MEXAM1_RS06970	MexAM1_META1p1455	chromosome	0.144677	-1.81906	-1.96374	ubiquinone-dependent pyruvate dehydrogenase, PoxB	K00156	poxB; pyruvate dehydrogenase (quinone) [EC:1.2.5.1]
MEXAM1_RS06975	MexAM1_META1p1456	chromosome	0.394057	-0.275467	-0.669524	hypothetical protein
MEXAM1_RS06980	MexAM1_META1p1457	chromosome	0.187287	0.141311	-0.0459757	TerC family protein
MEXAM1_RS06985	MexAM1_META1p1458	chromosome	0.293489	0.550964	0.257475	lipid kinase
MEXAM1_RS06990	MexAM1_META1p1459	chromosome	0.160894	-0.465086	-0.62598	hypothetical protein
MEXAM1_RS06995	MexAM1_META1p1460	chromosome	-0.0318414	-0.436921	-0.405079	hypothetical protein
MEXAM1_RS07000	MexAM1_META1p1461	chromosome	0.0992956	-0.191561	-0.290856	phosphatase PAP2 family protein	K09474	phoN; acid phosphatase (class A) [EC:3.1.3.2]
MEXAM1_RS07005	MexAM1_META1p1462	chromosome	-0.0925947	-0.234074	-0.141479	hydrolase
MEXAM1_RS07010	MexAM1_META1p1463	chromosome	-0.0292423	-0.130201	-0.100959	transcriptional regulator	K07726	putative transcriptional regulator
MEXAM1_RS07015	MexAM1_META1p1464	chromosome	0.224188	0.261121	0.0369329	toxin RelE
MEXAM1_RS07020	MexAM1_META1p1465	chromosome	-0.115534	0.328566	0.4441	2,3,4,5-tetrahydropyridine-2,6-dicarboxylate N-succinyltransferase	K00674	dapD; 2,3,4,5-tetrahydropyridine-2,6-dicarboxylate N-succinyltransferase [EC:2.3.1.117]
MEXAM1_RS07025	MexAM1_META1p1466	chromosome	0.0556375	0.615142	0.559504	Crp/Fnr family transcriptional regulator
MEXAM1_RS07030	MexAM1_META1p1467	chromosome	-0.0782453	0.233507	0.311753	DNA-binding response regulator
MEXAM1_RS07035	MexAM1_META1p1468	chromosome	-0.199352	-0.243991	-0.0446385	hypothetical protein
MEXAM1_RS07040	MexAM1_META1p1469	chromosome	-0.132013	-0.0602523	0.0717602	YggS family pyridoxal phosphate-dependent enzyme	K06997	yggS; PLP dependent protein
MEXAM1_RS07045	MexAM1_META1p1470	chromosome	0.0360027	-0.564091	-0.600093	leucine--tRNA ligase	K01869	LARS; leucyl-tRNA synthetase [EC:6.1.1.4]
MEXAM1_RS07050	MexAM1_META1p1471	chromosome	-0.0320914	-0.503588	-0.471496	tRNA uridine-5-carboxymethylaminomethyl(34) synthesis GTPase MnmE	K03650	mnmE; tRNA modification GTPase [EC:3.6.-.-]
MEXAM1_RS07055	MexAM1_META1p1472	chromosome	0.187564	-0.20931	-0.396874	PAS domain S-box protein
MEXAM1_RS07060	MexAM1_META1p1473	chromosome	0.20835	-2.15265	-2.361	hypothetical protein
MEXAM1_RS07065	MexAM1_META1p1474	chromosome	-0.10159	0.0386937	0.140283	tRNA uridine-5-carboxymethylaminomethyl(34) synthesis enzyme MnmG	K03495	gidA; tRNA uridine 5-carboxymethylaminomethyl modification enzyme
MEXAM1_RS07070	MexAM1_META1p1475	chromosome	0.197244	0.0892561	-0.107988	ribosomal RNA small subunit methyltransferase G	K03501	gidB; 16S rRNA (guanine527-N7)-methyltransferase [EC:2.1.1.170]
MEXAM1_RS07075	MexAM1_META1p1476	chromosome	-0.0823622	0.0311683	0.113531	ParA family protein	K03496	parA; chromosome partitioning protein
MEXAM1_RS07080	MexAM1_META1p1477	chromosome	-0.29105	-0.188682	0.102368	chromosome partitioning protein ParB	K03497	parB; chromosome partitioning protein, ParB family
MEXAM1_RS07085	MexAM1_META1p1478	chromosome	0.0896859	0.266082	0.176397	DNA polymerase III subunit delta	K02340	holA; DNA polymerase III subunit delta [EC:2.7.7.7]
MEXAM1_RS07090	MexAM1_META1p1479	chromosome	0.0722959	0.663813	0.591517	hypothetical protein	K03643	lptE; LPS-assembly lipoprotein
MEXAM1_RS07095	MexAM1_META1p1480	chromosome	0.242359	-0.267666	-0.510024	hypothetical protein
MEXAM1_RS07100	MexAM1_META1p1481	chromosome	-0.0537397	-0.410197	-0.356457	DUF2125 domain-containing protein
MEXAM1_RS07105	MexAM1_META1p1482	chromosome	-0.101677	0.321628	0.423305	hypothetical protein
MEXAM1_RS07110	MexAM1_META1p1483	chromosome	0.208623	0.543103	0.33448	hypothetical protein
MEXAM1_RS07115	MexAM1_META1p1484	chromosome	0.0407656	-0.164602	-0.205368	hypothetical protein
MEXAM1_RS07120	MexAM1_META1p1485	chromosome	0.0702007	0.0389316	-0.0312692	prephenate dehydrogenase/arogenate dehydrogenase family protein	K00220	tyrC; cyclohexadieny/prephenate dehydrogenase [EC:1.3.1.43 1.3.1.12]
MEXAM1_RS07125	MexAM1_META1p1486	chromosome	-0.134975	-0.102408	0.0325668	histidinol-phosphate transaminase	K00817	hisC; histidinol-phosphate aminotransferase [EC:2.6.1.9]
MEXAM1_RS07130	MexAM1_META1p1487	chromosome	0.346127	0.200462	-0.145664	hypothetical protein
MEXAM1_RS07135	MexAM1_META1p1488	chromosome	0.0973061	1.57651	1.4792	TonB-dependent siderophore receptor	K02014	TC.FEV.OM; iron complex outermembrane recepter protein
MEXAM1_RS07140	MexAM1_META1p1489	chromosome	0.330195	0.415591	0.0853965	potassium transporter Kup	K03549	kup; KUP system potassium uptake protein
MEXAM1_RS07145	MexAM1_META1p1490	chromosome	-0.0979684	0.295017	0.392985	flavodoxin-dependent (E)-4-hydroxy-3-methylbut-2-enyl-diphosphate synthase	K03526	gcpE; (E)-4-hydroxy-3-methylbut-2-enyl-diphosphate synthase [EC:1.17.7.1 1.17.7.3]
MEXAM1_RS07150	MexAM1_META1p1491	chromosome	0.196955	1.05393	0.856976	esterase, patatin-like protein PhaZh1 (HFX_6464) homolog	K07001	NTE family protein
MEXAM1_RS07155	MexAM1_META1p1492	chromosome	0.262438	1.01796	0.755525	methyltransferase domain-containing protein
MEXAM1_RS07160	MexAM1_META1p1493	chromosome	-0.0622139	0.363272	0.425486	methylenetetrahydrofolate reductase [NAD(P)H]	K00297	metF; methylenetetrahydrofolate reductase (NADPH) [EC:1.5.1.20]
MEXAM1_RS07165	MexAM1_META1p1494	chromosome	-0.188799	0.0862145	0.275013	methionine synthase	K00548	metH; 5-methyltetrahydrofolate--homocysteine methyltransferase [EC:2.1.1.13]
MEXAM1_RS07170	MexAM1_META1p1495	chromosome	0.138918	0.355866	0.216948	hypothetical protein
MEXAM1_RS07175	MexAM1_META1p1496	chromosome	0.268586	1.43371	1.16512	GNAT family N-acetyltransferase
MEXAM1_RS07180	MexAM1_META1p1497	chromosome	0.923862	2.41695	1.49308	polysaccharide deacetylase
MEXAM1_RS07185	MexAM1_META1p1498	chromosome	0.328443	1.54094	1.2125	hypothetical protein
MEXAM1_RS07190	MexAM1_META1p1499	chromosome	0.262694	-0.317399	-0.580093	DUF2842 domain-containing protein
MEXAM1_RS07195	MexAM1_META1p1500	chromosome	-0.147703	0.137516	0.285219	heme A synthase	K02259	COX15; cytochrome c oxidase assembly protein subunit 15
MEXAM1_RS07200	MexAM1_META1p1501	chromosome	0.306049	-0.948256	-1.2543	DNA-binding protein	K11068	hlyIII; hemolysin III
MEXAM1_RS07205	MexAM1_META1p1502	chromosome	0.425609	0.176101	-0.249507	hypothetical protein
MEXAM1_RS07210	MexAM1_META1p1503	chromosome	0.139405	-0.255598	-0.395003	phosphomethylpyrimidine synthase ThiC	K03147	thiC; phosphomethylpyrimidine synthase [EC:4.1.99.17]
MEXAM1_RS07215	MexAM1_META1p1504	chromosome	0.637792	1.56296	0.925163	hypothetical protein
MEXAM1_RS07220	MexAM1_META1p1505	chromosome	0.501284	0.913892	0.412608	flagellar protein FlaF	K06602	flaF; flagellar protein FlaF
MEXAM1_RS07225	MexAM1_META1p1506	chromosome	0.119172	-0.00824729	-0.12742	hypothetical protein
MEXAM1_RS07230	MexAM1_META1p1508	chromosome	0.119116	-0.834529	-0.953646	hypothetical protein
MEXAM1_RS07235	MexAM1_META1p1509	chromosome	-0.157039	-0.431931	-0.274893	metallophosphoesterase
MEXAM1_RS07240	MexAM1_META1p1510	chromosome	-0.370151	-0.470704	-0.100553	cell envelope biogenesis protein TonB	K03832	tonB; periplasmic protein TonB
MEXAM1_RS07245	MexAM1_META1p1511	chromosome	-0.34253	0.00490832	0.347439	protein TolR	K03560	tolR; biopolymer transport protein TolR
MEXAM1_RS07250	MexAM1_META1p1512	chromosome	-0.269291	-0.160799	0.108492	flagellar motor protein MotA
MEXAM1_RS07255	MexAM1_META1p1513	chromosome	-0.291144	0.195352	0.486496	hypothetical protein
MEXAM1_RS07260	MexAM1_META1p1514	chromosome	-0.0205121	0.0178522	0.0383643	heat-shock protein Hsp20
MEXAM1_RS07265	MexAM1_META1p1515	chromosome	0.134872	-0.629298	-0.76417	DUF1150 domain-containing protein
MEXAM1_RS07270	MexAM1_META1p1516	chromosome	0.203946	-0.357128	-0.561074	alpha/beta hydrolase
MEXAM1_RS07275	MexAM1_META1p1517	chromosome	0.338826	-0.177335	-0.51616	glycosyl transferase
MEXAM1_RS07280	MexAM1_META1p1518	chromosome	-0.0932768	-1.34267	-1.2494	translation initiation factor IF-3	K02520	infC; translation initiation factor IF-3
MEXAM1_RS07285	MexAM1_META1p1519	chromosome	-0.022167	-0.512576	-0.490409	amylo-alpha-1,6-glucosidase
MEXAM1_RS07290	MexAM1_META1p1520	chromosome	0.0145201	0.594639	0.580119	glycosyltransferase family 4 protein
MEXAM1_RS07295	MexAM1_META1p1521	chromosome	-0.172539	-0.132374	0.040165	50S ribosomal protein L35	K02916	RP-L35; large subunit ribosomal protein L35
MEXAM1_RS07300	MexAM1_META1p1522	chromosome	-0.153356	0.139551	0.292907	50S ribosomal protein L20	K02887	RP-L20; large subunit ribosomal protein L20
MEXAM1_RS07305	MexAM1_META1p1523	chromosome	0.117596	0.923098	0.805502	phenylalanine--tRNA ligase subunit alpha	K01889	FARSA; phenylalanyl-tRNA synthetase alpha chain [EC:6.1.1.20]
MEXAM1_RS07310	MexAM1_META1p1524	chromosome	0.0917762	0.678793	0.587016	phenylalanine--tRNA ligase subunit beta	K01890	FARSB; phenylalanyl-tRNA synthetase beta chain [EC:6.1.1.20]
MEXAM1_RS07315	MexAM1_META1p1525	chromosome	-0.112	-0.414177	-0.302178	DUF1186 domain-containing protein
MEXAM1_RS07320	MexAM1_META1p1526	chromosome	0.0786295	0.153073	0.0744434	molybdopterin-synthase adenylyltransferase MoeB	K21029	moeB; molybdopterin-synthase adenylyltransferase [EC:2.7.7.80]
MEXAM1_RS07325	MexAM1_META1p1527	chromosome	0.204943	0.333414	0.128471	succinyl-diaminopimelate desuccinylase	K01439	dapE; succinyl-diaminopimelate desuccinylase [EC:3.5.1.18]
MEXAM1_RS07330	MexAM1_META1p1528	chromosome	-0.473173	-0.403704	0.0694685	tRNA pseudouridine(38-40) synthase TruA	K06173	truA; tRNA pseudouridine38-40 synthase [EC:5.4.99.12]
MEXAM1_RS07335	MexAM1_META1p1529	chromosome	0.256458	-0.162597	-0.419055	methionyl-tRNA formyltransferase	K00604	MTFMT; methionyl-tRNA formyltransferase [EC:2.1.2.9]
MEXAM1_RS07340	MexAM1_META1p1530	chromosome	0.00211876	-0.0157797	-0.0178984	peptide deformylase	K01462	PDF; peptide deformylase [EC:3.5.1.88]
MEXAM1_RS07345	MexAM1_META1p1531	chromosome	-0.115304	0.753895	0.8692	DUF2029 domain-containing protein
MEXAM1_RS07350	MexAM1_META1p1532	chromosome	0.377249	0.556372	0.179123	recombination protein RecR	K06187	recR; recombination protein RecR
MEXAM1_RS07355	MexAM1_META1p1533	chromosome	0.213593	0.536004	0.322411	phosphoenolpyruvate carboxykinase (ATP)	K01610	E4.1.1.49; phosphoenolpyruvate carboxykinase (ATP) [EC:4.1.1.49]
MEXAM1_RS07360	MexAM1_META1p1534	chromosome	0.378102	0.746534	0.368432	23S rRNA (adenine(2503)-C(2))-methyltransferase RlmN	K06941	rlmN; 23S rRNA (adenine2503-C2)-methyltransferase [EC:2.1.1.192]
MEXAM1_RS07370	MexAM1_META1p1536	chromosome	-0.0186405	0.823011	0.841652	TetR/AcrR family transcriptional regulator
MEXAM1_RS07375	MexAM1_META1p1537	chromosome	-0.170809	0.692398	0.863207	malate dehydrogenase	K00024	mdh; malate dehydrogenase [EC:1.1.1.37]
MEXAM1_RS07380	MexAM1_META1p1538	chromosome	-0.03349	0.348132	0.381622	ADP-forming succinate--CoA ligase subunit beta	K01903	sucC; succinyl-CoA synthetase beta subunit [EC:6.2.1.5]
MEXAM1_RS07385	MexAM1_META1p1539	chromosome	-0.188963	0.338101	0.527064	succinate--CoA ligase subunit alpha	K01902	sucD; succinyl-CoA synthetase alpha subunit [EC:6.2.1.5]
MEXAM1_RS07390	MexAM1_META1p1540	chromosome	-0.0862161	0.280717	0.366933	2-oxoglutarate dehydrogenase E1 component, SucA	K00164	OGDH; 2-oxoglutarate dehydrogenase E1 component [EC:1.2.4.2]
MEXAM1_RS07395	MexAM1_META1p1541	chromosome	-0.0286986	-0.0513507	-0.0226521	dihydrolipoyllysine-residue succinyltransferase, SucB	K00658	DLST; 2-oxoglutarate dehydrogenase E2 component (dihydrolipoamide succinyltransferase) [EC:2.3.1.61]
MEXAM1_RS07400	MexAM1_META1p1542	chromosome	-0.0218297	0.21629	0.23812	dihydrolipoyl dehydrogenase	K00382	DLD; dihydrolipoamide dehydrogenase [EC:1.8.1.4]
MEXAM1_RS07405	MexAM1_META1p1543	chromosome	-0.252168	-0.596924	-0.344755	hybrid sensor histidine kinase/response regulator
MEXAM1_RS07410	MexAM1_META1p1544	chromosome	0.105301	-1.03841	-1.14371	hypothetical protein
MEXAM1_RS07415	MexAM1_META1p1545	chromosome	0.562796	-0.849914	-1.41271	sarcosine oxidase subunit gamma	K22087	mgdD; methylglutamate dehydrogenase subunit D [EC:1.5.99.5]
MEXAM1_RS07420	MexAM1_META1p1546	chromosome	-0.0011327	-0.0239685	-0.0228358	sarcosine oxidase subunit alpha family protein	K22086	mgdC; methylglutamate dehydrogenase subunit C [EC:1.5.99.5]
MEXAM1_RS07430	MexAM1_META1p1548	chromosome	0.136583	0.493251	0.356668	sarcosine oxidase subunit beta family protein	K22084	mgdA; methylglutamate dehydrogenase subunit A [EC:1.5.99.5]
MEXAM1_RS07435	MexAM1_META1p1549	chromosome	0.734865	0.102023	-0.632842	GlxA family transcriptional regulator
MEXAM1_RS07440	MexAM1_META1p1550	chromosome	-0.197638	0.493474	0.691112	glutamine amidotransferase	K22081	mgsA; methylamine---glutamate N-methyltransferase subunit A [EC:2.1.1.21]
MEXAM1_RS07445	MexAM1_META1p1551	chromosome	0.0870766	0.0176115	-0.069465	protein glxC	K22082	mgsB; methylamine---glutamate N-methyltransferase subunit B [EC:2.1.1.21]
MEXAM1_RS07450	MexAM1_META1p1552	chromosome	-0.243158	0.00839215	0.25155	FMN-binding glutamate synthase family protein	K22083	mgsC; methylamine---glutamate N-methyltransferase subunit C [EC:2.1.1.21]
MEXAM1_RS07455	MexAM1_META1p1553	chromosome	0.163715	0.102039	-0.0616759	type III glutamate--ammonia ligase	K01949	gmaS; glutamate---methylamine ligase [EC:6.3.4.12]
MEXAM1_RS07460	MexAM1_META1p1554	chromosome	0.17474	-0.147375	-0.322115	hypothetical protein
MEXAM1_RS07465	MexAM1_META1ptRNA8	chromosome	1.6191	1.85133	0.232233	tRNA-Gly
MEXAM1_RS07470	MexAM1_META1p1555	chromosome	-0.000803158	0.839375	0.840178	metallophosphoesterase
MEXAM1_RS07475	MexAM1_META1p1556	chromosome	0.134561	-0.0587638	-0.193325	hypothetical protein
MEXAM1_RS07480	MexAM1_META1p1557	chromosome	-0.0310785	0.540792	0.571871	hypothetical protein
MEXAM1_RS07485	MexAM1_META1p1558	chromosome	-0.0719161	0.561506	0.633422	hypothetical protein
MEXAM1_RS07490	MexAM1_META1p1559	chromosome	-0.263525	0.672634	0.936159	hypothetical protein
MEXAM1_RS07495	MexAM1_META1p1560	chromosome	-0.267499	0.303082	0.570581	hypothetical protein
MEXAM1_RS07505	MexAM1_META1p1562	chromosome	-0.175905	0.288042	0.463947	hypothetical protein
MEXAM1_RS07510	MexAM1_META1p1563	chromosome	0.23922	0.270374	0.0311546	hypothetical protein
MEXAM1_RS07515	MexAM1_META1p1564	chromosome	-0.0727366	0.00117972	0.0739164	hypothetical protein
MEXAM1_RS07520	NA	chromosome	0.20264	0.590625	0.387986	hypothetical protein
MEXAM1_RS07525	MexAM1_META1p1566	chromosome	0.0820747	-0.465061	-0.547136	hypothetical protein
MEXAM1_RS07530	MexAM1_META1p1567	chromosome	0.0629877	0.25577	0.192782	hypothetical protein
MEXAM1_RS07535	NA	chromosome	0.406169	0.903141	0.496972	hypothetical protein
MEXAM1_RS07540	MexAM1_META1p1569	chromosome	-0.00902158	0.457413	0.466434	ATP-dependent endonuclease
MEXAM1_RS07545	MexAM1_META1p1570	chromosome	-0.206855	0.943736	1.15059	hypothetical protein
MEXAM1_RS07550	MexAM1_META1p1571	chromosome	-0.221816	0.00303289	0.224849	DEAD/DEAH box helicase	K03724	lhr; ATP-dependent helicase Lhr and Lhr-like helicase [EC:3.6.4.-]
MEXAM1_RS07555	MexAM1_META1p1572	chromosome	-0.263294	-0.101443	0.161852	ATP/GTP-binding protein
MEXAM1_RS07575	MexAM1_META1p1580	chromosome	-0.14361	1.3673	1.51091	bifunctional diguanylate cyclase/phosphodiesterase
MEXAM1_RS07580	MexAM1_META1p1581	chromosome	-0.281918	-0.54683	-0.264912	hypothetical protein
MEXAM1_RS07585	MexAM1_META1p1582	chromosome	0.0132352	0.0976867	0.0844515	methyl-accepting chemotaxis protein	K03406	mcp; methyl-accepting chemotaxis protein
MEXAM1_RS07590	MexAM1_META1p1583	chromosome	0.0273041	-1.61325	-1.64055	patatin	K07001	NTE family protein
MEXAM1_RS07595	MexAM1_META1p1584	chromosome	-0.0254114	-1.6023	-1.57689	glutathione-dependent formaldehyde dehydrogenase
MEXAM1_RS07600	MexAM1_META1p1585	chromosome	-0.158379	-1.10712	-0.948742	KR domain-containing protein
MEXAM1_RS07605	MexAM1_META1p1586	chromosome	0.832229	-0.61019	-1.44242	DUF1989 domain-containing protein	K09967	uncharacterized protein
MEXAM1_RS07615	MexAM1_META1p1588	chromosome	-0.00894746	-1.08229	-1.07335	PAS domain-containing protein
MEXAM1_RS07620	MexAM1_META1p1589	chromosome	-0.264345	-0.103655	0.160691	GGDEF domain-containing protein
MEXAM1_RS07625	MexAM1_META1p1590	chromosome	-0.078682	0.31438	0.393062	PAS domain-containing protein
MEXAM1_RS07630	pseudo;MexAM1_META1p1591	chromosome	-0.122233	0.104106	0.226339	hybrid sensor histidine kinase/response regulator
MEXAM1_RS07635	MexAM1_META1p1593	chromosome	-0.361406	-0.111968	0.249438	hypothetical protein
MEXAM1_RS07640	MexAM1_META1p1594	chromosome	0.244385	-0.29859	-0.542975	multi-sensor hybrid histidine kinase (fragment)
MEXAM1_RS07645	MexAM1_META1p1596	chromosome	0.191932	-0.150092	-0.342024	FAD-dependent oxidoreductase
MEXAM1_RS07650	MexAM1_META1p1597	chromosome	0.548512	0.766253	0.217741	hypothetical protein
MEXAM1_RS07655	MexAM1_META1p1598	chromosome	0.416808	0.41286	-0.00394894	XRE family transcriptional regulator
MEXAM1_RS07660	MexAM1_META1p1599	chromosome	-0.152791	0.180129	0.33292	ImmA/IrrE family metallo-endopeptidase
MEXAM1_RS07665	MexAM1_META1p1600	chromosome	0.401099	-0.59038	-0.99148	nucleotidyltransferase
MEXAM1_RS07670	MexAM1_META1p1601	chromosome	-0.0871967	-0.599289	-0.512092	hypothetical protein
MEXAM1_RS07675	MexAM1_META1p1602	chromosome	-0.0902173	0.0691909	0.159408	patatin
MEXAM1_RS07680	MexAM1_META1p1603	chromosome	0.4886	-0.242415	-0.731016	hypothetical protein
MEXAM1_RS07685	MexAM1_META1p1604	chromosome	-0.208642	0.772282	0.980923	hypothetical protein
MEXAM1_RS07690	MexAM1_META1p1605	chromosome	0.399705	-0.842576	-1.24228	hypothetical protein
MEXAM1_RS07705	NA	chromosome	0.190482	0.522957	0.332475	hypothetical protein
MEXAM1_RS07710	MexAM1_META1p1609	chromosome	0.0261883	0.462467	0.436279	hypothetical protein
MEXAM1_RS07715	MexAM1_META1p1610	chromosome	-0.179462	0.0474298	0.226892	hypothetical protein
MEXAM1_RS07720	MexAM1_META1p1611	chromosome	-0.0531537	0.310943	0.364096	class I SAM-dependent methyltransferase
MEXAM1_RS07725	MexAM1_META1p1612	chromosome	-0.346482	0.206472	0.552954	hypothetical protein
MEXAM1_RS07730	MexAM1_META1p1613	chromosome	0.771344	1.10137	0.330029	hypothetical protein
MEXAM1_RS07735	NA	chromosome	-0.0661177	-0.294489	-0.228372	IS3 family transposase	K07497	putative transposase
MEXAM1_RS07745	MexAM1_META1p1616	chromosome	0.949601	0.509883	-0.439719	hypothetical protein
MEXAM1_RS07750	MexAM1_META1p1617	chromosome	0.138314	-0.107597	-0.245911	sensor histidine kinase
MEXAM1_RS07755	MexAM1_META1p1618	chromosome	0.139551	-0.059128	-0.198679	DNA-binding response regulator
MEXAM1_RS07760	NA	chromosome	0.100291	0.557875	0.457584	alpha/beta hydrolase
MEXAM1_RS07765	MexAM1_META1p1621	chromosome	0.196102	0.895493	0.69939	class I SAM-dependent methyltransferase
MEXAM1_RS07770	MexAM1_META1p1623	chromosome	-0.240985	0.483189	0.724174	diguanylate cyclase
MEXAM1_RS07775	MexAM1_META1p1624	chromosome	-0.333771	0.0834236	0.417194	hybrid sensor histidine kinase/response regulator
MEXAM1_RS07780	MexAM1_META1p1625	chromosome	-0.138601	-0.0565114	0.0820898	NmrA/HSCARG family protein
MEXAM1_RS07785	MexAM1_META1p1626	chromosome	-0.320194	0.144763	0.464958	LysR family transcriptional regulator
MEXAM1_RS07790	MexAM1_META1p1627	chromosome	-0.46875	1.11081	1.57956	LLM class flavin-dependent oxidoreductase
MEXAM1_RS07795	MexAM1_META1p1628	chromosome	0.631552	2.22406	1.59251	hypothetical protein
MEXAM1_RS07800	MexAM1_META1p1629	chromosome	0.0852739	0.575688	0.490414	LysR family transcriptional regulator
MEXAM1_RS07805	NA	chromosome	-0.0661177	-0.294489	-0.228372	IS3 family transposase	K07497	putative transposase
MEXAM1_RS07815	MexAM1_META1p1633	chromosome	-0.419884	0.511518	0.931401	sulfite exporter TauE/SafE family protein
MEXAM1_RS07820	MexAM1_META1p1634	chromosome	-0.0485358	-0.553805	-0.505269	BMP family ABC transporter substrate-binding protein	K02058	ABC.SS.S; simple sugar transport system substrate-binding protein
MEXAM1_RS07825	MexAM1_META1p1635	chromosome	-0.260871	-1.32368	-1.06281	hypothetical protein
MEXAM1_RS07830	MexAM1_META1p1636	chromosome	0.559715	-0.494087	-1.0538	hypothetical protein
MEXAM1_RS07835	MexAM1_META1p1637	chromosome	0.00580769	-0.489523	-0.495331	peptidase S15	K06978	uncharacterized protein
MEXAM1_RS07840	MexAM1_META1p1638	chromosome	-0.0538369	-0.430046	-0.376209	creatininase	K01470	E3.5.2.10; creatinine amidohydrolase [EC:3.5.2.10]
MEXAM1_RS07845	MexAM1_META1p1639	chromosome	-0.0422496	-0.911698	-0.869448	long-chain fatty acid--CoA ligase
MEXAM1_RS07850	MexAM1_META1p1640	chromosome	0.474957	0.7056	0.230642	NAD(P)H dehydrogenase
MEXAM1_RS07855	MexAM1_META1p1641	chromosome	-0.195275	-0.117524	0.077751	FAD-binding oxidoreductase
MEXAM1_RS07860	MexAM1_META1p1642	chromosome	-0.219176	-0.463898	-0.244723	isopenicillin N synthase family oxygenase
MEXAM1_RS07865	MexAM1_META1p1643	chromosome	0.169277	0.236964	0.0676862	myristoyl transferase	K02051	ABC.SN.S; NitT/TauT family transport system substrate-binding protein
MEXAM1_RS07870	MexAM1_META1p1644	chromosome	-0.320326	-0.20445	0.115875	aromatic ring-hydroxylating dioxygenase subunit alpha
MEXAM1_RS07875	MexAM1_META1p1645	chromosome	0.726959	0.606076	-0.120882	ABC transporter permease	K02050	ABC.SN.P; NitT/TauT family transport system permease protein
MEXAM1_RS07880	MexAM1_META1p1646	chromosome	1.01379	1.15463	0.140847	ABC transporter ATP-binding protein	K02049	ABC.SN.A; NitT/TauT family transport system ATP-binding protein
MEXAM1_RS07885	MexAM1_META1p1647	chromosome	0.100657	0.18779	0.0871329	nitrate ABC transporter substrate-binding protein	K02051	ABC.SN.S; NitT/TauT family transport system substrate-binding protein
MEXAM1_RS07890	MexAM1_META1p1648	chromosome	-0.056918	0.135761	0.192679	LysR family transcriptional regulator
MEXAM1_RS07895	MexAM1_META1p1649	chromosome	0.32718	-0.213886	-0.541066	cytosine deaminase	K01485	codA; cytosine deaminase [EC:3.5.4.1]
MEXAM1_RS07900	MexAM1_META1p1650	chromosome	-0.104131	-0.02606	0.0780714	hypothetical protein
MEXAM1_RS07905	MexAM1_META1p1651	chromosome	0.109094	0.244054	0.13496	hypothetical protein
MEXAM1_RS07910	MexAM1_META1p1652	chromosome	0.197719	-0.404808	-0.602527	LysR family transcriptional regulator
MEXAM1_RS07915	MexAM1_META1p1653	chromosome	-0.241822	0.120473	0.362294	guanine deaminase	K01487	E3.5.4.3; guanine deaminase [EC:3.5.4.3]
MEXAM1_RS07920	MexAM1_META1p1654	chromosome	-0.183739	-0.266844	-0.0831058	aldehyde oxidase
MEXAM1_RS07925	MexAM1_META1p1655	chromosome	-0.338745	0.0630528	0.401798	FAD-binding molybdopterin dehydrogenase
MEXAM1_RS07930	MexAM1_META1p1656	chromosome	0.0368801	0.00186278	-0.0350173	nitrate ABC transporter substrate-binding protein	K02051	ABC.SN.S; NitT/TauT family transport system substrate-binding protein
MEXAM1_RS07935	MexAM1_META1p1657	chromosome	0.417277	-0.124766	-0.542043	ABC transporter permease	K02050	ABC.SN.P; NitT/TauT family transport system permease protein
MEXAM1_RS07940	MexAM1_META1p1658	chromosome	0.274155	-0.874342	-1.1485	ABC transporter permease	K02050	ABC.SN.P; NitT/TauT family transport system permease protein
MEXAM1_RS07945	MexAM1_META1p1659	chromosome	-0.141199	0.116393	0.257592	ABC transporter ATP-binding protein	K02049	ABC.SN.A; NitT/TauT family transport system ATP-binding protein
MEXAM1_RS07950	MexAM1_META1p1660	chromosome	0.167117	-0.538762	-0.705879	FMN reductase	K09024	rutF; flavin reductase [EC:1.5.1.-]
MEXAM1_RS07955	MexAM1_META1p1661	chromosome	0.424983	-1.07616	-1.50114	aminoacrylate hydrolase	K09023	rutD; aminoacrylate hydrolase [EC:3.5.1.-]
MEXAM1_RS07960	MexAM1_META1p1662	chromosome	-0.60398	-1.0761	-0.472116	aminoacrylate peracid reductase	K09021	rutC; aminoacrylate peracid reductase
MEXAM1_RS07965	MexAM1_META1p1663	chromosome	-0.0732804	0.0291391	0.10242	peroxyureidoacrylate/ureidoacrylate amidohydrolase RutB	K09020	rutB; ureidoacrylate peracid hydrolase [EC:3.5.1.110]
MEXAM1_RS07970	MexAM1_META1p1664	chromosome	-0.198136	0.0743767	0.272513	pyrimidine monooxygenase RutA	K09018	rutA; pyrimidine oxygenase [EC:1.14.99.46]
MEXAM1_RS07975	MexAM1_META1p1665	chromosome	-0.54283	0.229236	0.772066	transcriptional regulator	K09017	rutR; TetR/AcrR family transcriptional regulator
MEXAM1_RS07980	MexAM1_META1p1666	chromosome	0.497219	-0.176048	-0.673267	ureidoglycolate lyase	K01483	allA; ureidoglycolate lyase [EC:4.3.2.3]
MEXAM1_RS07985	MexAM1_META1p1667	chromosome	0.333328	-0.201787	-0.535116	(S)-ureidoglycine aminohydrolase	K14977	ylbA; (S)-ureidoglycine aminohydrolase [EC:3.5.3.26]
MEXAM1_RS07990	MexAM1_META1p1668	chromosome	0.243024	0.0763623	-0.166662	cysteine desulfurase
MEXAM1_RS07995	MexAM1_META1p1669	chromosome	0.272692	0.0533659	-0.219326	LysR family transcriptional regulator
MEXAM1_RS08000	MexAM1_META1p1670	chromosome	0.0676322	0.711192	0.64356	allantoinase PuuE
MEXAM1_RS08005	MexAM1_META1p1671	chromosome	-0.131669	0.391877	0.523545	hydroxyisourate hydrolase	K07127	uraH; 5-hydroxyisourate hydrolase [EC:3.5.2.17]
MEXAM1_RS08010	MexAM1_META1p1673	chromosome	-0.223023	0.0546903	0.277713	DUF808 domain-containing protein	K09781	uncharacterized protein
MEXAM1_RS08015	MexAM1_META1p1674	chromosome	0.319542	-0.0593183	-0.37886	EAL domain-containing protein
MEXAM1_RS08020	MexAM1_META1p1675	chromosome	0.167782	0.486527	0.318746	GGDEF domain-containing protein
MEXAM1_RS08025	MexAM1_META1p1676	chromosome	0.0546318	0.00747716	-0.0471546	membrane protein	K07275	ompW; outer membrane protein
MEXAM1_RS08030	NA	chromosome	-0.307867	-0.380269	-0.0724015	IS481 family transposase
MEXAM1_RS08035	NA	chromosome	0.662497	1.13611	0.473613	hypothetical protein
MEXAM1_RS08040	MexAM1_META1p1679	chromosome	-0.495778	-2.25179	-1.75601	hypothetical protein
MEXAM1_RS08045	MexAM1_META1p1680	chromosome	0.0749472	0.4547	0.379752	hypothetical protein
MEXAM1_RS08050	NA	chromosome	0.064649	-1.6287	-1.69335	hypothetical protein
MEXAM1_RS08055	MexAM1_META1p1682	chromosome	-0.0928541	-0.00770256	0.0851515	gamma-glutamyltransferase	K00681	ggt; gamma-glutamyltranspeptidase / glutathione hydrolase [EC:2.3.2.2 3.4.19.13]
MEXAM1_RS08060	MexAM1_META1p1683	chromosome	-0.021965	0.574554	0.596519	aminoglycoside phosphotransferase family protein
MEXAM1_RS08065	MexAM1_META1p1685	chromosome	-0.195167	-0.211025	-0.0158582	1-acyl-sn-glycerol-3-phosphate acyltransferase	K00655	plsC; 1-acyl-sn-glycerol-3-phosphate acyltransferase [EC:2.3.1.51]
MEXAM1_RS08070	MexAM1_META1p1687	chromosome	0.0955987	-0.195996	-0.291594	hypothetical protein
MEXAM1_RS08075	MexAM1_META1p1688	chromosome	-0.151354	-0.220018	-0.0686642	methionine biosynthesis protein MetW
MEXAM1_RS08080	MexAM1_META1p1689	chromosome	0.113111	-0.0608115	-0.173922	homoserine O-acetyltransferase	K00641	metX; homoserine O-acetyltransferase [EC:2.3.1.31]
MEXAM1_RS08085	MexAM1_META1p1690	chromosome	-0.327246	-0.128472	0.198774	peptide-methionine (R)-S-oxide reductase	K07305	msrB; peptide-methionine (R)-S-oxide reductase [EC:1.8.4.12]
MEXAM1_RS08090	MexAM1_META1p1691	chromosome	-0.322585	-0.333703	-0.0111179	peptide-methionine (S)-S-oxide reductase	K07304	msrA; peptide-methionine (S)-S-oxide reductase [EC:1.8.4.11]
MEXAM1_RS08095	MexAM1_META1p1692	chromosome	-0.118481	-0.317134	-0.198653	bacterioferritin	K03594	bfr; bacterioferritin [EC:1.16.3.1]
MEXAM1_RS08100	MexAM1_META1p1694	chromosome	-0.158877	0.00358524	0.162463	universal stress protein
MEXAM1_RS08105	MexAM1_META1p1695	chromosome	0.129416	-0.190421	-0.319837	acyltransferase
MEXAM1_RS08110	MexAM1_META1p1696	chromosome	0.0740609	-2.59371	-2.66777	DUF4142 domain-containing protein
MEXAM1_RS08115	MexAM1_META1p1697	chromosome	-0.114582	-0.797078	-0.682496	radical SAM protein
MEXAM1_RS08120	MexAM1_META1p1698	chromosome	0.306728	0.424091	0.117363	hypothetical protein
MEXAM1_RS08125	MexAM1_META1p1699	chromosome	-0.0970008	0.429675	0.526676	hypothetical protein
MEXAM1_RS08130	MexAM1_META1p1700	chromosome	-0.226484	-0.236054	-0.00957034	50S ribosomal protein L33	K02913	RP-L33; large subunit ribosomal protein L33
MEXAM1_RS08135	MexAM1_META1p1701	chromosome	-0.029304	0.292893	0.322197	3-methyl-2-oxobutanoate hydroxymethyltransferase	K00606	panB; 3-methyl-2-oxobutanoate hydroxymethyltransferase [EC:2.1.2.11]
MEXAM1_RS08140	MexAM1_META1p1702	chromosome	0.148	0.344114	0.196114	thioredoxin
MEXAM1_RS08145	MexAM1_META1p1703	chromosome	-0.00181806	-0.804496	-0.802678	hypothetical protein
MEXAM1_RS08150	MexAM1_META1p1704	chromosome	-0.11991	-0.771543	-0.651634	quinoprotein dehydrogenase-associated SoxYZ-like carrier	K17226	soxY; sulfur-oxidizing protein SoxY
MEXAM1_RS08155	MexAM1_META1p1705	chromosome	0.114012	0.798757	0.684745	MBL fold metallo-hydrolase
MEXAM1_RS08160	MexAM1_META1p1706	chromosome	0.218066	0.839881	0.621815	TetR/AcrR family transcriptional regulator	K16137	nemR; TetR/AcrR family transcriptional regulator, transcriptional repressor for nem operon
MEXAM1_RS08165	MexAM1_META1p1707	chromosome	0.123707	0.635827	0.51212	hypothetical protein	K07075	uncharacterized protein
MEXAM1_RS08170	MexAM1_META1p1708	chromosome	-0.556263	0.322328	0.878591	DUF86 domain-containing protein
MEXAM1_RS08175	MexAM1_META1p1709	chromosome	-0.126478	-1.00283	-0.87635	GTP-binding protein
MEXAM1_RS08180	MexAM1_META1p1711	chromosome	0.174305	-0.0702836	-0.244589	hypothetical protein
MEXAM1_RS08185	MexAM1_META1p1712	chromosome	0.0895954	1.54534	1.45574	polymerase
MEXAM1_RS08190	MexAM1_META1p1713	chromosome	-0.258435	-0.069933	0.188502	hybrid sensor histidine kinase/response regulator
MEXAM1_RS08195	MexAM1_META1p1714	chromosome	-0.232567	-0.290105	-0.0575384	hypothetical protein	K06918	uncharacterized protein
MEXAM1_RS08200	MexAM1_META1p1715	chromosome	0.166527	-0.736915	-0.903442	TIGR01620 family protein	K08990	ycjF; putative membrane protein
MEXAM1_RS08205	MexAM1_META1p1716	chromosome	0.142254	-1.43428	-1.57654	hypothetical protein
MEXAM1_RS08210	MexAM1_META1p1717	chromosome	0.178126	0.0771862	-0.10094	serine hydrolase family protein	K07002	uncharacterized protein
MEXAM1_RS08215	MexAM1_META1p1718	chromosome	0.164174	0.982487	0.818312	diaminopimelate decarboxylase	K01586	lysA; diaminopimelate decarboxylase [EC:4.1.1.20]
MEXAM1_RS08220	MexAM1_META1p1719	chromosome	0.224427	1.23646	1.01203	hypothetical protein
MEXAM1_RS08225	MexAM1_META1p1720	chromosome	-0.109046	0.719788	0.828833	hypothetical protein
MEXAM1_RS08230	MexAM1_META1p1721	chromosome	-0.0912973	-0.0444616	0.0468357	hypothetical protein
MEXAM1_RS08235	MexAM1_META1p1722	chromosome	0.0652871	2.28366	2.21837	DUF1134 domain-containing protein
MEXAM1_RS08240	MexAM1_META1p1723	chromosome	0.158054	0.0240558	-0.133998	ribonuclease HII	K03470	rnhB; ribonuclease HII [EC:3.1.26.4]
MEXAM1_RS08245	MexAM1_META1p1724	chromosome	0.332502	0.236826	-0.0956758	glycosyltransferase family 1 protein
MEXAM1_RS08250	MexAM1_META1p1725	chromosome	-0.131832	0.227093	0.358925	UDP-2,3-diacylglucosamine diphosphatase
MEXAM1_RS08255	MexAM1_META1p1726	chromosome	-0.427924	-0.407914	0.02001	serine--glyoxylate aminotransferase, Sga	K00830	AGXT; alanine-glyoxylate transaminase / serine-glyoxylate transaminase / serine-pyruvate transaminase [EC:2.6.1.44 2.6.1.45 2.6.1.51]
MEXAM1_RS08260	MexAM1_META1p1727	chromosome	-0.355876	-0.676085	-0.320208	glycerate dehydrogenase, HprA	K00018	hprA; glycerate dehydrogenase [EC:1.1.1.29]
MEXAM1_RS08265	MexAM1_META1p1728	chromosome	-0.372215	-0.660183	-0.287968	bifunctional NADP-dependent methylenetetrahydromethanopterin dehydrogenase/methylenetetrahydrofolate dehydrogenase, MtdA
MEXAM1_RS08270	MexAM1_META1p1729	chromosome	-0.494475	-0.770967	-0.276492	methenyltetrahydrofolate cyclohydrolase
MEXAM1_RS08275	MexAM1_META1p1730	chromosome	-0.458035	-0.26497	0.193066	malate--CoA ligase subunit beta, MtkA	K14067	mtkA; malate-CoA ligase subunit beta [EC:6.2.1.9]
MEXAM1_RS08280	MexAM1_META1p1731	chromosome	-0.399788	-0.0405005	0.359288	malate--CoA ligase subunit alpha, MtkB	K08692	mtkB; malate-CoA ligase subunit alpha [EC:6.2.1.9]
MEXAM1_RS08285	MexAM1_META1p1732	chromosome	-0.432547	-0.228734	0.203813	phosphoenolpyruvate carboxylase, Ppc	K01595	ppc; phosphoenolpyruvate carboxylase [EC:4.1.1.31]
MEXAM1_RS08290	MexAM1_META1p1733	chromosome	-0.27823	-0.888	-0.60977	CoA ester lyase, Mcl	K08691	mcl; malyl-CoA/(S)-citramalyl-CoA lyase [EC:4.1.3.24 4.1.3.25]
MEXAM1_RS08295	MexAM1_META1p1734	chromosome	-0.547598	-1.16811	-0.620513	DUF1003 domain-containing protein
MEXAM1_RS08300	MexAM1_META1p1735	chromosome	-0.0621721	-0.584978	-0.522806	carboxymethylenebutenolidase	K01061	E3.1.1.45; carboxymethylenebutenolidase [EC:3.1.1.45]
MEXAM1_RS08305	MexAM1_META1p1736	chromosome	-0.31254	-0.781804	-0.469264	4a-hydroxytetrahydrobiopterin dehydratase	K01724	PCBD; 4a-hydroxytetrahydrobiopterin dehydratase [EC:4.2.1.96]
MEXAM1_RS08310	MexAM1_META1p1737	chromosome	0.714155	0.629776	-0.0843783	ABC transporter substrate-binding protein	K02051	ABC.SN.S; NitT/TauT family transport system substrate-binding protein
MEXAM1_RS08320	MexAM1_META1p1739	chromosome	0.852367	0.123147	-0.72922	ABC transporter ATP-binding protein	K02049	ABC.SN.A; NitT/TauT family transport system ATP-binding protein
MEXAM1_RS08325	MexAM1_META1p1740	chromosome	-0.162365	-1.26303	-1.10066	PQQ-dependent dehydrogenase, methanol/ethanol family, XoxF1
MEXAM1_RS08330	MexAM1_META1p1741	chromosome	-0.155257	-0.042358	0.112899	c-type cytochrome, methanol metabolism-related
MEXAM1_RS08335	MexAM1_META1p1742	chromosome	-0.0740198	-0.376748	-0.302728	quinoprotein dehydrogenase-associated putative ABC transporter substrate-binding protein
MEXAM1_RS08340	MexAM1_META1p1743	chromosome	-0.584708	0.263306	0.848014	2-amino-4-hydroxy-6-hydroxymethyldihydropteridine pyrophosphokinase	K00950	folK; 2-amino-4-hydroxy-6-hydroxymethyldihydropteridine diphosphokinase [EC:2.7.6.3]
MEXAM1_RS08345	MexAM1_META1p1744	chromosome	-0.234193	0.212509	0.446702	dihydroneopterin aldolase	K01633	folB; 7,8-dihydroneopterin aldolase/epimerase/oxygenase [EC:4.1.2.25 5.1.99.8 1.13.11.81]
MEXAM1_RS08350	MexAM1_META1p1745	chromosome	-0.0182356	-0.0625399	-0.0443043	dihydropteroate synthase	K00796	folP; dihydropteroate synthase [EC:2.5.1.15]
MEXAM1_RS08355	MexAM1_META1p1746	chromosome	0.436637	-0.241107	-0.677744	hypothetical protein
MEXAM1_RS08360	MexAM1_META1p1747	chromosome	0.115658	-0.152936	-0.268594	hypothetical protein
MEXAM1_RS08365	MexAM1_META1p1748	chromosome	-0.122823	-0.437606	-0.314782	coenzyme PQQ synthesis protein E	K06139	pqqE; pyrroloquinoline quinone biosynthesis protein E
MEXAM1_RS08370	MexAM1_META1p1749	chromosome	0.0187012	-0.645844	-0.664545	bifunctional pyrroloquinoline quinone biosynthesis protein PqqCD	K06137	pqqC; pyrroloquinoline-quinone synthase [EC:1.3.3.11]
MEXAM1_RS08375	NA	chromosome	-0.086691	-0.115788	-0.0290974	pyrroloquinoline quinone biosynthesis protein PqqB	K06136	pqqB; pyrroloquinoline quinone biosynthesis protein B
MEXAM1_RS08380	MexAM1_META1p1751	chromosome	-0.109361	-1.3961	-1.28674	pyrroloquinoline quinone precursor peptide PqqA
MEXAM1_RS08385	MexAM1_META1p1752	chromosome	-0.105406	0.388777	0.494182	DNA-binding response regulator
MEXAM1_RS08390	MexAM1_META1p1753	chromosome	-0.229912	-0.646014	-0.416102	two-component sensor histidine kinase
MEXAM1_RS08395	MexAM1_META1p1754	chromosome	-0.62662	-0.038011	0.588609	hypothetical protein
MEXAM1_RS08400	MexAM1_META1p1755	chromosome	-0.0588086	-0.425702	-0.366894	formyltransferase/hydrolase complex Fhc subunit C	K00202	fwdC; formylmethanofuran dehydrogenase subunit C [EC:1.2.7.12]
MEXAM1_RS08405	MexAM1_META1p1756	chromosome	-0.174295	-0.626316	-0.452022	formyltransferase/hydrolase complex subunit D	K00672	ftr; formylmethanofuran--tetrahydromethanopterin N-formyltransferase [EC:2.3.1.101]
MEXAM1_RS08410	MexAM1_META1p1757	chromosome	-0.18078	-0.442725	-0.261944	formyltransferase/hydrolase complex Fhc subunit A	K00200	fwdA; formylmethanofuran dehydrogenase subunit A [EC:1.2.7.12]
MEXAM1_RS08415	MexAM1_META1p1758	chromosome	-0.0739942	-0.466818	-0.392824	formyltransferase/hydrolase complex Fhc subunit B	K00201	fwdB; formylmethanofuran dehydrogenase subunit B [EC:1.2.7.12]
MEXAM1_RS08420	MexAM1_META1p1760	chromosome	-0.00467826	0.0333178	0.037996	beta-ribofuranosylaminobenzene 5'-phosphate synthase
MEXAM1_RS08425	MexAM1_META1p1761	chromosome	-0.129342	1.2383	1.36764	NAD(P)-dependent methylenetetrahydromethanopterin dehydrogenase, MtdB	K10714	mtdB; methylene-tetrahydromethanopterin dehydrogenase [EC:1.5.1.-]
MEXAM1_RS08430	MexAM1_META1p1762	chromosome	-0.0448105	0.269863	0.314674	tetrahydromethanopterin C1 transfer protein
MEXAM1_RS08435	MexAM1_META1p1763	chromosome	-0.0463462	-0.371043	-0.324697	methenyltetrahydromethanopterin cyclohydrolase	K01499	mch; methenyltetrahydromethanopterin cyclohydrolase [EC:3.5.4.27]
MEXAM1_RS08440	MexAM1_META1p1764	chromosome	-0.0602723	0.251367	0.31164	RimK family alpha-L-glutamate ligase
MEXAM1_RS08445	MexAM1_META1p1765	chromosome	0.63935	0.475367	-0.163982	triphosphoribosyl-dephospho-CoA synthase	K05966	citG; triphosphoribosyl-dephospho-CoA synthase [EC:2.4.2.52]
MEXAM1_RS08450	MexAM1_META1p1766	chromosome	-0.265393	-0.854752	-0.589359	5,6,7,8-tetrahydromethanopterin hydro-lyase, Fae 5,6,7,8-tetrahydromethanopterin hydro-lyase (Formaldehyde activating enzyme), Fae	K10713	fae; 5,6,7,8-tetrahydromethanopterin hydro-lyase [EC:4.2.1.147]
MEXAM1_RS08455	MexAM1_META1p1767	chromosome	0.268957	0.233933	-0.0350234	nickel transporter	K01814	hisA; phosphoribosylformimino-5-aminoimidazole carboxamide ribotide isomerase [EC:5.3.1.16]
MEXAM1_RS08460	MexAM1_META1p1768	chromosome	-0.31144	-0.0876758	0.223765	H4MPT-linked C1 transfer pathway protein
MEXAM1_RS08465	NA	chromosome	0.430294	-1.17805	-1.60834	hypothetical protein
MEXAM1_RS08470	MexAM1_META1p1770	chromosome	-0.278172	-1.82293	-1.54476	YncE family protein
MEXAM1_RS08475	MexAM1_META1p1771	chromosome	-0.174303	-2.20976	-2.03546	SRPBCC family protein
MEXAM1_RS08480	MexAM1_META1p1772	chromosome	-0.233984	-1.14029	-0.906302	SRPBCC family protein
MEXAM1_RS08485	MexAM1_META1p1773	chromosome	0.00601896	-0.703444	-0.709463	DUF447 domain-containing protein	K09154	uncharacterized protein
MEXAM1_RS08490	MexAM1_META1p1774	chromosome	-0.0844525	-0.621765	-0.537312	hypothetical protein
MEXAM1_RS08495	MexAM1_META1p1775	chromosome	-0.946349	-0.326623	0.619726	hypothetical protein
MEXAM1_RS08500	MexAM1_META1p1776	chromosome	-0.322232	-0.272238	0.0499939	hypothetical protein
MEXAM1_RS08505	MexAM1_META1p1777	chromosome	0.160469	-0.681701	-0.84217	DUF2380 domain-containing protein
MEXAM1_RS08510	MexAM1_META1p1778	chromosome	0.294039	1.10173	0.807692	ABC transporter substrate-binding protein
MEXAM1_RS08515	MexAM1_META1p1779	chromosome	-0.0816843	-1.52181	-1.44013	membrane protein
MEXAM1_RS08520	MexAM1_META1p1780	chromosome	-0.249132	-1.28863	-1.0395	hypothetical protein
MEXAM1_RS08525	MexAM1_META1p1781	chromosome	0.203476	-0.920362	-1.12384	hypothetical protein
MEXAM1_RS08530	MexAM1_META1p1782	chromosome	-0.128716	-0.976858	-0.848142	2-phenylethanol ABC transporter ATP-binding protein	K01990	ABC-2.A; ABC-2 type transport system ATP-binding protein
MEXAM1_RS08535	MexAM1_META1p1783	chromosome	0.0370302	-0.705941	-0.742971	multidrug ABC transporter permease	K01992	ABC-2.P; ABC-2 type transport system permease protein
MEXAM1_RS08540	MexAM1_META1p1784	chromosome	0.192156	-0.696324	-0.888479	hypothetical protein
MEXAM1_RS08545	MexAM1_META1p1785	chromosome	-0.00872327	1.28138	1.29011	TonB-dependent receptor
MEXAM1_RS08550	MexAM1_META1p1786	chromosome	0.138376	-0.296659	-0.435035	calcium-binding protein
MEXAM1_RS08555	MexAM1_META1p1787	chromosome	-0.135552	-2.87039	-2.73484	hypothetical protein
MEXAM1_RS08560	MexAM1_META1p1788	chromosome	-0.0628394	0.445223	0.508062	undecaprenyl-phosphate glucose phosphotransferase
MEXAM1_RS08565	MexAM1_META1p1789	chromosome	0.563749	2.67535	2.1116	glycosyltransferase family 1 protein
MEXAM1_RS08570	MexAM1_META1p1790	chromosome	0.639301	1.76291	1.12361	sugar transporter	K01991	ABC-2.OM; polysaccharide biosynthesis/export protein
MEXAM1_RS08575	MexAM1_META1p1791	chromosome	0.391487	1.34416	0.952673	LPS biosynthesis protein
MEXAM1_RS08580	MexAM1_META1p1793	chromosome	-0.0512091	-0.228388	-0.177179	nucleoid-associated protein, YbaB/EbfC family	K09747	uncharacterized protein
MEXAM1_RS08585	MexAM1_META1p1794	chromosome	0.0462714	0.00968135	-0.0365901	DNA polymerase III subunit gamma/tau	K02343	dnaX; DNA polymerase III subunit gamma/tau [EC:2.7.7.7]
MEXAM1_RS08590	MexAM1_META1p1795	chromosome	-0.164016	-0.362782	-0.198767	hypothetical protein
MEXAM1_RS08595	MexAM1_META1p1796	chromosome	-0.207546	-1.64748	-1.43993	PepSY domain-containing protein
MEXAM1_RS08600	MexAM1_META1p1797	chromosome	-0.302012	-0.75853	-0.456518	ATP-binding protein	K07391	comM; magnesium chelatase family protein
MEXAM1_RS08605	MexAM1_META1p1798	chromosome	0.364424	-0.0547238	-0.419148	glutathione S-transferase family protein
MEXAM1_RS08610	MexAM1_META1p1799	chromosome	-0.106303	-0.00379117	0.102512	hypothetical protein
MEXAM1_RS08615	MexAM1_META1p1800	chromosome	-0.0462927	-0.150775	-0.104483	hybrid sensor histidine kinase/response regulator
MEXAM1_RS08620	MexAM1_META1p1801	chromosome	0.265356	1.05551	0.790153	hypothetical protein
MEXAM1_RS08625	MexAM1_META1p1802	chromosome	0.0317893	0.610541	0.578752	transglutaminase
MEXAM1_RS08630	MexAM1_META1p1803	chromosome	0.361431	0.851149	0.489719	acyl-CoA thioesterase	K10806	yciA; acyl-CoA thioesterase YciA [EC:3.1.2.-]
MEXAM1_RS08635	MexAM1_META1p1804	chromosome	-0.121871	0.572634	0.694505	alpha/beta hydrolase
MEXAM1_RS08640	MexAM1_META1p1805	chromosome	0.122631	-0.692517	-0.815147	lytic transglycosylase
MEXAM1_RS08645	MexAM1_META1p1806	chromosome	-0.353905	-0.466547	-0.112642	molybdopterin oxidoreductase family protein
MEXAM1_RS08650	MexAM1_META1p1807	chromosome	-0.108202	-0.0786292	0.0295733	ABC transporter ATP-binding protein	K13896	yejF; microcin C transport system ATP-binding protein
MEXAM1_RS08655	MexAM1_META1p1808	chromosome	-0.0697915	-0.0774741	-0.00768259	phosphopentomutase	K01839	deoB; phosphopentomutase [EC:5.4.2.7]
MEXAM1_RS08660	MexAM1_META1p1809	chromosome	0.124026	0.375964	0.251939	energy-dependent translational throttle protein EttA
MEXAM1_RS08665	MexAM1_META1p1810	chromosome	0.0444603	0.503901	0.45944	hypothetical protein
MEXAM1_RS08670	MexAM1_META1p1811	chromosome	-0.368564	0.148508	0.517072	DNA/RNA non-specific endonuclease	K01173	ENDOG; endonuclease G, mitochondrial
MEXAM1_RS08675	MexAM1_META1p1812	chromosome	-0.0497373	0.0540454	0.103783	hypothetical protein
MEXAM1_RS08680	MexAM1_META1p1813	chromosome	-0.224551	0.264004	0.488554	1-deoxy-D-xylulose-5-phosphate synthase	K01662	dxs; 1-deoxy-D-xylulose-5-phosphate synthase [EC:2.2.1.7]
MEXAM1_RS08685	MexAM1_META1p1814	chromosome	-0.242953	0.559435	0.802388	NAD-dependent dehydratase	K00091	E1.1.1.219; dihydroflavonol-4-reductase [EC:1.1.1.219]
MEXAM1_RS08690	MexAM1_META1p1815	chromosome	-0.311802	0.19771	0.509512	squalene synthase HpnC	K21679	hpnC; hydroxysqualene synthase [EC:4.2.3.156]
MEXAM1_RS08695	MexAM1_META1p1816	chromosome	-0.389272	0.185364	0.574636	squalene synthase HpnD	K21678	hpnD; presqualene diphosphate synthase [EC:2.5.1.103]
MEXAM1_RS08700	MexAM1_META1p1817	chromosome	-0.10975	0.235549	0.3453	FAD-binding protein	K21677	hpnE; hydroxysqualene dehydroxylase [EC:1.17.8.1]
MEXAM1_RS08705	MexAM1_META1p1818	chromosome	-0.192982	-0.0967265	0.0962555	squalene--hopene cyclase	K06045	shc; squalene-hopene/tetraprenyl-beta-curcumene cyclase [EC:5.4.99.17 4.2.1.129]
MEXAM1_RS08710	MexAM1_META1p1819	chromosome	-0.150557	-0.0840323	0.0665244	spermidine synthase
MEXAM1_RS08715	MexAM1_META1p1820	chromosome	-0.675422	0.494088	1.16951	8-amino-7-oxononanoate synthase
MEXAM1_RS08720	MexAM1_META1p1821	chromosome	-0.521189	0.510495	1.03168	type I polyketide synthase
MEXAM1_RS08725	MexAM1_META1p1822	chromosome	-0.226944	0.357678	0.584622	UDP-glucose/GDP-mannose dehydrogenase family protein	K00012	UGDH; UDPglucose 6-dehydrogenase [EC:1.1.1.22]
MEXAM1_RS08730	MexAM1_META1p1823	chromosome	-0.118983	-0.24762	-0.128637	glycosyltransferase family 2 protein	K20444	rfbC; O-antigen biosynthesis protein [EC:2.4.1.-]
MEXAM1_RS08735	MexAM1_META1p1824	chromosome	-0.317185	-0.26159	0.0555954	hypothetical protein
MEXAM1_RS08740	MexAM1_META1ptRNA9	chromosome	-0.184004	-0.755422	-0.571418	tRNA-Val
MEXAM1_RS08750	MexAM1_META1p1827	chromosome	0.143878	0.157735	0.0138565	hypothetical protein
MEXAM1_RS08755	MexAM1_META1p1828	chromosome	0.017738	-0.949419	-0.967157	hypothetical protein
MEXAM1_RS08760	MexAM1_META1p1829	chromosome	-0.122279	-0.559347	-0.437068	hypothetical protein
MEXAM1_RS08765	MexAM1_META1p1830	chromosome	-0.168204	-0.287422	-0.119217	DUF1738 domain-containing protein
MEXAM1_RS08770	MexAM1_META1p1831	chromosome	-0.0897272	0.483408	0.573136	response regulator
MEXAM1_RS08775	MexAM1_META1p1832	chromosome	-0.0628816	-0.977808	-0.914927	DNA-binding response regulator	K14987	fixJ; two-component system, LuxR family, response regulator FixJ
MEXAM1_RS08780	MexAM1_META1p1833	chromosome	0.153827	-0.444729	-0.598555	PAS domain-containing sensor histidine kinase	K14986	fixL; two-component system, LuxR family, sensor kinase FixL [EC:2.7.13.3]
MEXAM1_RS08785	NA	chromosome	0.0130191	-0.333718	-0.346737	hypothetical protein	K07112	uncharacterized protein
MEXAM1_RS08790	MexAM1_META1p1838	chromosome	-0.155715	-0.460804	-0.305089	oxidoreductase
MEXAM1_RS08795	MexAM1_META1p1839	chromosome	-0.220039	-0.980166	-0.760127	iron reductase
MEXAM1_RS08800	NA	chromosome	-0.121112	-0.742404	-0.621292	class III cytochrome C family protein
MEXAM1_RS08805	MexAM1_META1p1841	chromosome	-0.199575	-0.82542	-0.625845	MucR family transcriptional regulator
MEXAM1_RS08820	MexAM1_META1p1849	chromosome	-0.237584	-0.53963	-0.302046	hypothetical protein
MEXAM1_RS08825	MexAM1_META1p1850	chromosome	-0.144847	-0.258434	-0.113588	1,4-alpha-glucan branching protein GlgB	K00700	GBE1; 1,4-alpha-glucan branching enzyme [EC:2.4.1.18]
MEXAM1_RS08830	MexAM1_META1p1851	chromosome	-0.159453	-0.631667	-0.472214	glycogen synthase GlgA	K00703	glgA; starch synthase [EC:2.4.1.21]
MEXAM1_RS08835	MexAM1_META1p1852	chromosome	-0.359525	-0.5281	-0.168574	hypothetical protein
MEXAM1_RS08840	MexAM1_META1p1854	chromosome	-0.382284	-0.0998781	0.282406	DUF1622 domain-containing protein
MEXAM1_RS08845	MexAM1_META1p1855	chromosome	-0.322372	-0.292575	0.0297969	copper resistance protein CopA
MEXAM1_RS08850	MexAM1_META1p1856	chromosome	-0.300971	-0.507993	-0.207022	copper resistance protein B	K07233	pcoB; copper resistance protein B
MEXAM1_RS08855	NA	chromosome	-0.126966	-0.889486	-0.76252	DUF305 domain-containing protein
MEXAM1_RS08860	MexAM1_META1p1858	chromosome	-0.283235	-0.208731	0.0745035	glycosyl hydrolase	K01178	SGA1; glucoamylase [EC:3.2.1.3]
MEXAM1_RS08865	MexAM1_META1p1859	chromosome	-0.268669	-0.39955	-0.130881	hypothetical protein
MEXAM1_RS08870	MexAM1_META1p1860	chromosome	-0.242463	0.129275	0.371738	hypothetical protein
MEXAM1_RS08875	MexAM1_META1p1861	chromosome	-0.318176	-0.26217	0.0560064	transketolase	K00615	E2.2.1.1; transketolase [EC:2.2.1.1]
MEXAM1_RS08880	MexAM1_META1p1862	chromosome	-0.323382	-0.682045	-0.358663	transaldolase	K13810	tal-pgi; transaldolase / glucose-6-phosphate isomerase [EC:2.2.1.2 5.3.1.9]
MEXAM1_RS08885	MexAM1_META1p1863	chromosome	-0.340117	-0.608448	-0.268331	6-phosphogluconate dehydrogenase (decarboxylating)	K00033	PGD; 6-phosphogluconate dehydrogenase [EC:1.1.1.44 1.1.1.343]
MEXAM1_RS08890	MexAM1_META1p1864	chromosome	-0.349989	-0.778559	-0.42857	glucose-6-phosphate dehydrogenase	K00036	G6PD; glucose-6-phosphate 1-dehydrogenase [EC:1.1.1.49 1.1.1.363]
MEXAM1_RS08895	MexAM1_META1p1865	chromosome	-0.375968	-0.910905	-0.534937	Cof-type HAD-IIB family hydrolase
MEXAM1_RS08900	MexAM1_META1p1866	chromosome	-0.381482	-0.957947	-0.576465	6-phosphogluconolactonase	K01057	PGLS; 6-phosphogluconolactonase [EC:3.1.1.31]
MEXAM1_RS08905	MexAM1_META1p1867	chromosome	-0.421178	-1.07394	-0.652761	carbohydrate kinase	K00851	E2.7.1.12; gluconokinase [EC:2.7.1.12]
MEXAM1_RS08910	MexAM1_META1p1868	chromosome	-0.514356	-1.10561	-0.591258	hydrolase
MEXAM1_RS08915	NA	chromosome	-0.291238	-0.938712	-0.647474	hypothetical protein
MEXAM1_RS08920	MexAM1_META1p1870	chromosome	1.48827	0.999502	-0.488765	hypothetical protein
MEXAM1_RS08925	MexAM1_META1p1871	chromosome	-0.118823	-0.228628	-0.109804	hypothetical protein
MEXAM1_RS08930	MexAM1_META1p1872	chromosome	0.236506	-0.586168	-0.822674	hypothetical protein
MEXAM1_RS08935	NA	chromosome	0.149829	0.39066	0.240831	hypothetical protein
MEXAM1_RS08940	MexAM1_META1p1874	chromosome	0.219217	-0.486982	-0.706199	type VI secretion protein	K03205	virD4; type IV secretion system protein VirD4
MEXAM1_RS08945	NA	chromosome	-0.0534937	0.0897182	0.143212	hypothetical protein
MEXAM1_RS08950	NA	chromosome	-0.0661177	-0.294489	-0.228372	IS3 family transposase	K07497	putative transposase
MEXAM1_RS08960	NA	chromosome	1.35937	0.550069	-0.809303	DUF1738 domain-containing protein
MEXAM1_RS08965	NA	chromosome	0.453955	-0.0363162	-0.490271	hypothetical protein
MEXAM1_RS08970	NA	chromosome	0.0551184	-0.54161	-0.596728	PIN domain-containing protein	K07062	fitB; toxin FitB [EC:3.1.-.-]
MEXAM1_RS08975	NA	chromosome	0.0610864	-0.459679	-0.520765	prevent-host-death family protein
MEXAM1_RS08980	NA	chromosome	0.100772	-0.169111	-0.269883	hypothetical protein
MEXAM1_RS08985	NA	chromosome	0.15786	0.465811	0.30795	recombinase family protein
MEXAM1_RS08990	MexAM1_META1p1887	chromosome	-0.0720001	0.0312651	0.103265	isoprenylcysteine carboxylmethyltransferase family protein
MEXAM1_RS08995	MexAM1_META1p1889	chromosome	-0.174192	-0.254448	-0.0802555	copper-translocating P-type ATPase	K17686	copA; Cu+-exporting ATPase [EC:3.6.3.54]
MEXAM1_RS09000	MexAM1_META1p1890	chromosome	-0.295586	-0.840508	-0.544922	DUF3141 domain-containing protein
MEXAM1_RS09005	MexAM1_META1p1891	chromosome	-0.234586	-0.983458	-0.748872	acetate/propionate family kinase	K00925	ackA; acetate kinase [EC:2.7.2.1]
MEXAM1_RS09010	NA	chromosome	-0.273255	-1.20172	-0.92846	phosphate acetyltransferase	K00625	E2.3.1.8; phosphate acetyltransferase [EC:2.3.1.8]
MEXAM1_RS09015	MexAM1_META1p1894	chromosome	-0.21269	-1.13257	-0.919879	hypothetical protein
MEXAM1_RS09020	NA	chromosome	-0.0661177	-0.294489	-0.228372	IS3 family transposase	K07497	putative transposase
MEXAM1_RS09030	NA	chromosome	-0.0673843	-0.438571	-0.371186	ferredoxin
MEXAM1_RS09035	NA	chromosome	-0.307867	-0.380269	-0.0724015	IS481 family transposase
MEXAM1_RS09040	NA	chromosome	-0.33947	-0.497563	-0.158094	hypothetical protein
MEXAM1_RS09045	NA	chromosome	-0.148262	-0.518968	-0.370705	ATPase
MEXAM1_RS09050	NA	chromosome	-0.209462	-0.104933	0.10453	IS21 family transposase
MEXAM1_RS09055	NA	chromosome	-0.0181867	-0.56124	-0.543053	ISL3 family transposase ISMex26
MEXAM1_RS09060	NA	chromosome	0.375895	0.545971	0.170076	hypothetical protein
MEXAM1_RS09065	MexAM1_META1p1906	chromosome	-0.171903	-0.0799603	0.0919425	copper resistance protein B	K07233	pcoB; copper resistance protein B
MEXAM1_RS09070	MexAM1_META1p1907	chromosome	-0.141939	-0.536082	-0.394143	hypothetical protein
MEXAM1_RS09075	MexAM1_META1p1910	chromosome	-0.188303	-0.148751	0.0395517	hypothetical protein
MEXAM1_RS09080	MexAM1_META1p1911	chromosome	-0.228781	-0.110196	0.118585	copper oxidase	K22348	moxA; manganese oxidase [EC:1.16.3.3]
MEXAM1_RS09085	MexAM1_META1p1912	chromosome	-0.244169	-0.758838	-0.51467	hypothetical protein
MEXAM1_RS09090	NA	chromosome	-0.185294	-0.627397	-0.442103	amylo-alpha-1,6-glucosidase
MEXAM1_RS09095	MexAM1_META1p1915	chromosome	0.200748	0.388294	0.187546	hypothetical protein
MEXAM1_RS09100	MexAM1_META1p1916	chromosome	0.299747	0.875829	0.576082	ParA family protein	K03496	parA; chromosome partitioning protein
MEXAM1_RS09105	MexAM1_META1p1918	chromosome	0.185893	0.394973	0.20908	DNA methyltransferase	K06223	dam; DNA adenine methylase [EC:2.1.1.72]
MEXAM1_RS09110	MexAM1_META1p1919	chromosome	-0.179832	0.233498	0.41333	hypothetical protein
MEXAM1_RS09120	NA	chromosome	-0.482449	0.0195521	0.502001	transcriptional regulator
MEXAM1_RS09125	MexAM1_META1p1924	chromosome	-0.181765	-0.0785219	0.103243	integrase
MEXAM1_RS09130	MexAM1_META1p1925	chromosome	-0.130998	0.750794	0.881792	oxalate/formate MFS antiporter
MEXAM1_RS09135	MexAM1_META1p1926	chromosome	0.11136	0.552224	0.440863	ethanolamine ammonia-lyase subunit EutB	K03735	eutB; ethanolamine ammonia-lyase large subunit [EC:4.3.1.7]
MEXAM1_RS09140	MexAM1_META1p1927	chromosome	-0.0816478	0.281867	0.363515	ethanolamine ammonia-lyase subunit EutC	K03736	eutC; ethanolamine ammonia-lyase small subunit [EC:4.3.1.7]
MEXAM1_RS09145	MexAM1_META1p1928	chromosome	0.160979	1.42672	1.26574	dihydroxy-acid dehydratase	K01687	ilvD; dihydroxy-acid dehydratase [EC:4.2.1.9]
MEXAM1_RS09150	MexAM1_META1p1929	chromosome	0.0526269	1.13949	1.08687	sel1 repeat family protein	K07126	uncharacterized protein
MEXAM1_RS09155	MexAM1_META1p1930	chromosome	-0.175129	0.445457	0.620586	exodeoxyribonuclease III	K01142	E3.1.11.2; exodeoxyribonuclease III [EC:3.1.11.2]
MEXAM1_RS09160	MexAM1_META1p1931	chromosome	0.105345	-0.422592	-0.527937	hypothetical protein
MEXAM1_RS09165	MexAM1_META1p1932	chromosome	-0.200844	-0.83741	-0.636565	propionyl-CoA synthetase	K01908	prpE; propionyl-CoA synthetase [EC:6.2.1.17]
MEXAM1_RS09170	MexAM1_META1p1934	chromosome	0.12185	0.105548	-0.0163017	DUF465 domain-containing protein
MEXAM1_RS09175	MexAM1_META1p1936	chromosome	-0.0732948	-0.20348	-0.130185	5-(carboxyamino)imidazole ribonucleotide mutase	K01588	purE; 5-(carboxyamino)imidazole ribonucleotide mutase [EC:5.4.99.18]
MEXAM1_RS09180	MexAM1_META1p1937	chromosome	0.0454452	0.72807	0.682625	5-(carboxyamino)imidazole ribonucleotide synthase	K01589	purK; 5-(carboxyamino)imidazole ribonucleotide synthase [EC:6.3.4.18]
MEXAM1_RS09185	MexAM1_META1p1938	chromosome	-0.161966	1.43417	1.59614	tetratricopeptide repeat protein
MEXAM1_RS09190	MexAM1_META1p1940	chromosome	-0.155369	0.20327	0.358639	fructose-bisphosphatase class II	K11532	glpX-SEBP; fructose-1,6-bisphosphatase II / sedoheptulose-1,7-bisphosphatase [EC:3.1.3.11 3.1.3.37]
MEXAM1_RS09195	MexAM1_META1p1941	chromosome	-0.0683705	0.227979	0.296349	homoserine dehydrogenase	K00003	E1.1.1.3; homoserine dehydrogenase [EC:1.1.1.3]
MEXAM1_RS09200	MexAM1_META1p1942	chromosome	-0.759107	0.917608	1.67671	hypothetical protein
MEXAM1_RS09205	MexAM1_META1p1943	chromosome	-0.235768	0.417302	0.65307	hypothetical protein
MEXAM1_RS09210	MexAM1_META1p1944	chromosome	-0.14283	-1.04917	-0.906338	hypothetical protein
MEXAM1_RS09215	MexAM1_META1p1945	chromosome	-0.104999	0.0718813	0.17688	nucleoside transporter	K03317	TC.CNT; concentrative nucleoside transporter, CNT family
MEXAM1_RS09220	MexAM1_META1p1946	chromosome	-0.086984	0.264232	0.351216	methyltransferase
MEXAM1_RS09225	NA	chromosome	0.680425	-0.0254761	-0.705901	hypothetical protein
MEXAM1_RS09230	MexAM1_META1p1948	chromosome	0.0666161	0.00335459	-0.0632616	glycosyltransferase family 1 protein
MEXAM1_RS09235	MexAM1_META1p1949	chromosome	-0.184031	-1.81972	-1.63569	DNA topoisomerase I	K03168	topA; DNA topoisomerase I [EC:5.99.1.2]
MEXAM1_RS09240	MexAM1_META1p1950	chromosome	-0.06816	-1.64615	-1.57799	chemotaxis sensory transducer
MEXAM1_RS09245	MexAM1_META1p1952	chromosome	-0.288083	-1.14547	-0.857385	cytochrome ubiquinol oxidase subunit I	K00425	cydA; cytochrome d ubiquinol oxidase subunit I [EC:1.10.3.14]
MEXAM1_RS09250	MexAM1_META1p1953	chromosome	0.061979	-0.590157	-0.652136	DNA-binding response regulator
MEXAM1_RS09255	MexAM1_META1p1954	chromosome	0.244725	-0.0367491	-0.281474	diguanylate cyclase response regulator
MEXAM1_RS09260	MexAM1_META1p1955	chromosome	0.19555	-0.702545	-0.898095	hypothetical protein
MEXAM1_RS09265	MexAM1_META1p1956	chromosome	0.179113	-0.604206	-0.78332	hypothetical protein
MEXAM1_RS09270	MexAM1_META1p1957	chromosome	-0.225996	-0.146203	0.0797929	iron permease FTR1	K07243	FTR; high-affinity iron transporter
MEXAM1_RS09275	MexAM1_META1p1958	chromosome	0.0286847	0.17936	0.150675	low molecular weight phosphatase family protein
MEXAM1_RS09280	MexAM1_META1p1960	chromosome	-0.0457046	-0.145548	-0.0998432	UPF0262 family protein
MEXAM1_RS09285	MexAM1_META1p1961	chromosome	-0.0106993	-0.331899	-0.3212	histidinol dehydrogenase	K00013	hisD; histidinol dehydrogenase [EC:1.1.1.23]
MEXAM1_RS09290	MexAM1_META1p1962	chromosome	0.137121	-0.185989	-0.32311	DUF2948 domain-containing protein
MEXAM1_RS09295	MexAM1_META1p1963	chromosome	-0.107674	0.422645	0.530319	hypothetical protein
MEXAM1_RS09300	MexAM1_META1p1964	chromosome	-0.249823	0.291753	0.541576	UDP-N-acetylglucosamine 1-carboxyvinyltransferase	K00790	murA; UDP-N-acetylglucosamine 1-carboxyvinyltransferase [EC:2.5.1.7]
MEXAM1_RS09305	MexAM1_META1p1968	chromosome	0.619561	1.43672	0.817155	5-aminolevulinate synthase	K00643	E2.3.1.37; 5-aminolevulinate synthase [EC:2.3.1.37]
MEXAM1_RS09310	MexAM1_META1p1969	chromosome	0.25442	-0.597959	-0.852379	hypothetical protein
MEXAM1_RS09315	MexAM1_META1p1970	chromosome	0.311901	-0.745895	-1.0578	DUF2059 domain-containing protein	K09924	uncharacterized protein
MEXAM1_RS09320	MexAM1_META1p1971	chromosome	0.210291	-0.909915	-1.12021	PhnA protein	K06193	phnA; protein PhnA
MEXAM1_RS09325	MexAM1_META1p1972	chromosome	0.305492	-0.774379	-1.07987	MBL fold metallo-hydrolase
MEXAM1_RS09330	MexAM1_META1p1973	chromosome	-0.137468	0.213319	0.350787	helix-turn-helix transcriptional regulator
MEXAM1_RS09335	MexAM1_META1p1974	chromosome	-0.174071	-0.969151	-0.79508	3-deoxy-7-phosphoheptulonate synthase class II	K01626	E2.5.1.54; 3-deoxy-7-phosphoheptulonate synthase [EC:2.5.1.54]
MEXAM1_RS09340	MexAM1_META1p1975	chromosome	0.234736	-0.518541	-0.753277	hypothetical protein
MEXAM1_RS09345	MexAM1_META1p1976	chromosome	-0.0582387	-1.02917	-0.970931	hypothetical protein
MEXAM1_RS09350	MexAM1_META1p1977	chromosome	-0.390614	-0.666635	-0.276021	YicC family protein
MEXAM1_RS09355	MexAM1_META1p1978	chromosome	-0.153339	-0.545	-0.391661	guanylate kinase	K00942	E2.7.4.8; guanylate kinase [EC:2.7.4.8]
MEXAM1_RS09360	MexAM1_META1p1979	chromosome	-0.0126869	-0.437732	-0.425045	ABC transporter ATP-binding protein	K06147	ABCB-BAC; ATP-binding cassette, subfamily B, bacterial
MEXAM1_RS09365	MexAM1_META1p1980	chromosome	0.07121	0.176923	0.105713	L,D-transpeptidase
MEXAM1_RS09370	MexAM1_META1p1981	chromosome	-0.245335	0.240784	0.486119	5,6-dimethylbenzimidazole synthase	K04719	bluB; 5,6-dimethylbenzimidazole synthase [EC:1.13.11.79]
MEXAM1_RS09375	MexAM1_META1p1983	chromosome	-0.209123	-0.345408	-0.136285	DUF2794 domain-containing protein
MEXAM1_RS09380	MexAM1_META1p1984	chromosome	-0.0891835	0.521957	0.611141	TonB-dependent siderophore receptor	K16090	fiu; catecholate siderophore receptor
MEXAM1_RS09385	MexAM1_META1p1985	chromosome	0.161465	0.553615	0.39215	ketohydroxyglutarate aldolase	K01625	eda; 2-dehydro-3-deoxyphosphogluconate aldolase / (4S)-4-hydroxy-2-oxoglutarate aldolase [EC:4.1.2.14 4.1.3.42]
MEXAM1_RS09390	MexAM1_META1p1986	chromosome	0.0135911	0.420989	0.407398	phosphogluconate dehydratase	K01690	edd; phosphogluconate dehydratase [EC:4.2.1.12]
MEXAM1_RS09395	MexAM1_META1p1987	chromosome	0.148578	0.0628281	-0.0857502	Hsp33 family molecular chaperone	K04083	hslO; molecular chaperone Hsp33
MEXAM1_RS09400	MexAM1_META1p1988	chromosome	-0.310433	0.435058	0.745491	porin	K16080	mnoP; high affinity Mn2+ porin
MEXAM1_RS09405	MexAM1_META1p1989	chromosome	-0.732076	0.573203	1.30528	DUF2147 domain-containing protein
MEXAM1_RS09410	NA	chromosome	0.0994093	0.299488	0.200079	nucleoside-diphosphate kinase	K00940	ndk; nucleoside-diphosphate kinase [EC:2.7.4.6]
MEXAM1_RS09415	NA	chromosome	-0.611222	-0.772099	-0.160877	IS481 family transposase
MEXAM1_RS09420	MexAM1_META1p1992	chromosome	-0.0534979	1.0684	1.12189	hypothetical protein
MEXAM1_RS09425	MexAM1_META1p1993	chromosome	0.413362	0.737542	0.32418	peptidase M48
MEXAM1_RS09430	MexAM1_META1p1994	chromosome	0.115761	0.204146	0.0883853	DUF898 domain-containing protein
MEXAM1_RS09435	MexAM1_META1p1995	chromosome	-0.434135	-2.16569	-1.73156	DUF466 domain-containing protein
MEXAM1_RS09440	MexAM1_META1p1996	chromosome	-0.160314	-1.21452	-1.0542	carbon starvation protein A	K06200	cstA; carbon starvation protein
MEXAM1_RS09445	MexAM1_META1p1997	chromosome	-0.285454	-0.411503	-0.126049	hypothetical protein	K08988	putative membrane protein
MEXAM1_RS09450	MexAM1_META1p1998	chromosome	0.0508541	0.378867	0.328013	methanol dehydrogenase	K06872	uncharacterized protein
MEXAM1_RS09455	MexAM1_META1p1999	chromosome	0.117055	0.700086	0.583031	LemA family protein	K03744	lemA; LemA protein
MEXAM1_RS09460	MexAM1_META1p2000	chromosome	-0.0117323	-0.124975	-0.113242	SelT/SelW/SelH family protein	K07401	selenoprotein W-related protein
MEXAM1_RS09465	MexAM1_META1p2001	chromosome	-0.0823112	-0.685446	-0.603135	PAS domain S-box protein
MEXAM1_RS09470	MexAM1_META1p2002	chromosome	-0.183486	-1.14927	-0.965779	oxidoreductase	K06221	dkgA; 2,5-diketo-D-gluconate reductase A [EC:1.1.1.346]
MEXAM1_RS09475	MexAM1_META1p2003	chromosome	0.00257944	-0.811713	-0.814293	Crp/Fnr family transcriptional regulator
MEXAM1_RS09480	MexAM1_META1p2004	chromosome	-0.253053	0.458089	0.711142	glycogen synthase GlgA	K00703	glgA; starch synthase [EC:2.4.1.21]
MEXAM1_RS09485	NA	chromosome	0.119098	0.161409	0.0423104	alpha-amylase	K01187	malZ; alpha-glucosidase [EC:3.2.1.20]
MEXAM1_RS09495	NA	chromosome	0.158175	0.350921	0.192746	alpha-amylase	K01187	malZ; alpha-glucosidase [EC:3.2.1.20]
MEXAM1_RS09500	MexAM1_META1p2008	chromosome	-0.233701	0.358068	0.591769	glycogen/starch/alpha-glucan phosphorylase	K00688	PYG; glycogen phosphorylase [EC:2.4.1.1]
MEXAM1_RS09505	MexAM1_META1p2009	chromosome	0.00889789	0.763883	0.754985	hypothetical protein
MEXAM1_RS09510	NA	chromosome	0.0295651	1.37533	1.34577	IS3 family transposase
MEXAM1_RS09520	MexAM1_META1p2012	chromosome	-0.249502	2.16852	2.41802	hypothetical protein
MEXAM1_RS09525	MexAM1_META1p2013	chromosome	-0.441105	1.07484	1.51594	hypothetical protein
MEXAM1_RS09530	MexAM1_META1p2014	chromosome	-0.289749	0.29642	0.586169	PAS domain S-box protein
MEXAM1_RS09535	MexAM1_META1p2015	chromosome	0.517214	0.28901	-0.228205	glycosyl transferase
MEXAM1_RS09540	MexAM1_META1p2016	chromosome	-0.32066	0.167541	0.488202	NAD-dependent dehydratase	K01784	galE; UDP-glucose 4-epimerase [EC:5.1.3.2]
MEXAM1_RS09545	MexAM1_META1p2017	chromosome	0.177159	0.267757	0.0905982	FMN-dependent NADH-azoreductase	K01118	acpD; FMN-dependent NADH-azoreductase [EC:1.7.-.-]
MEXAM1_RS09550	MexAM1_META1p2018	chromosome	0.12672	0.508224	0.381504	transcriptional regulator
MEXAM1_RS09555	MexAM1_META1p2019	chromosome	0.0405652	-0.205508	-0.246074	polysaccharide biosynthesis protein	K13013	wbqV; O-antigen biosynthesis protein WbqV
MEXAM1_RS09560	MexAM1_META1p2020	chromosome	-0.0977495	-0.574351	-0.476602	DUF1206 domain-containing protein
MEXAM1_RS09565	MexAM1_META1p2021	chromosome	0.110082	-0.372511	-0.482594	hypothetical protein
MEXAM1_RS09570	MexAM1_META1p2022	chromosome	-0.197695	0.445884	0.643579	Uma2 family endonuclease
MEXAM1_RS09575	MexAM1_META1p2023	chromosome	-0.125546	-0.298243	-0.172697	Uma2 family endonuclease
MEXAM1_RS09580	MexAM1_META1p2024	chromosome	-0.12198	-0.459005	-0.337025	homospermidine synthase	K00808	hss; homospermidine synthase [EC:2.5.1.44]
MEXAM1_RS09585	MexAM1_META1p2025	chromosome	-0.134508	2.13828	2.27279	hypothetical protein
MEXAM1_RS09590	MexAM1_META1p2026	chromosome	-0.0342174	1.05446	1.08868	N-acetyltransferase
MEXAM1_RS09595	MexAM1_META1p2027	chromosome	0.117568	0.116864	-0.000704326	type III PLP-dependent enzyme	K01581	E4.1.1.17; ornithine decarboxylase [EC:4.1.1.17]
MEXAM1_RS09600	MexAM1_META1p2028	chromosome	0.0315342	0.452675	0.421141	glucan biosynthesis protein G	K03670	mdoG; periplasmic glucans biosynthesis protein
MEXAM1_RS09605	MexAM1_META1p2029	chromosome	-0.315874	-0.642857	-0.326982	N-acetyltransferase
MEXAM1_RS09610	MexAM1_META1p2030	chromosome	-0.200611	-0.470272	-0.26966	alkene reductase
MEXAM1_RS09615	MexAM1_META1p2031	chromosome	-0.00674918	0.24418	0.250929	HAD family hydrolase	K01091	gph; phosphoglycolate phosphatase [EC:3.1.3.18]
MEXAM1_RS09620	MexAM1_META1p2032	chromosome	-0.198344	1.57205	1.7704	outer membrane protein assembly factor BamE
MEXAM1_RS09625	MexAM1_META1p2033	chromosome	-0.151742	-0.176727	-0.0249851	ubiquinol-cytochrome c chaperone	K17662	CBP3; cytochrome b pre-mRNA-processing protein 3
MEXAM1_RS09630	MexAM1_META1p2034	chromosome	-0.172368	-0.171442	0.000926191	metal-binding protein
MEXAM1_RS09635	MexAM1_META1p2035	chromosome	-0.331505	-0.335571	-0.00406616	phosphate acyltransferase PlsX	K03621	plsX; glycerol-3-phosphate acyltransferase PlsX [EC:2.3.1.15]
MEXAM1_RS09640	MexAM1_META1p2036	chromosome	-0.171386	-0.16845	0.00293612	ketoacyl-ACP synthase III	K00648	fabH; 3-oxoacyl-[acyl-carrier-protein] synthase III [EC:2.3.1.180]
MEXAM1_RS09645	MexAM1_META1p2037	chromosome	-0.0949244	0.549113	0.644037	integration host factor subunit alpha	K04764	ihfA; integration host factor subunit alpha
MEXAM1_RS09650	MexAM1_META1p2038	chromosome	-0.102891	0.235577	0.338469	MerR family transcriptional regulator
MEXAM1_RS09655	MexAM1_META1p2039	chromosome	0.0532908	-1.14178	-1.19507	hypothetical protein
MEXAM1_RS09660	MexAM1_META1p2040	chromosome	-0.0454948	-0.264408	-0.218913	hypothetical protein
MEXAM1_RS09665	MexAM1_META1p2041	chromosome	-0.233417	0.0472128	0.28063	PrkA family serine protein kinase	K07180	prkA; serine protein kinase
MEXAM1_RS09670	MexAM1_META1p2042	chromosome	-0.174576	-0.44174	-0.267164	hypothetical protein	K09786	uncharacterized protein
MEXAM1_RS09675	MexAM1_META1p2043	chromosome	-0.190385	-0.415456	-0.225071	SpoVR family protein
MEXAM1_RS09680	MexAM1_META1p2044	chromosome	-0.102125	-0.301957	-0.199832	phosphoribosylglycinamide formyltransferase	K11175	purN; phosphoribosylglycinamide formyltransferase 1 [EC:2.1.2.2]
MEXAM1_RS09685	MexAM1_META1p2045	chromosome	-0.0322782	0.0643192	0.0965974	phosphoribosylformylglycinamidine cyclo-ligase	K01933	purM; phosphoribosylformylglycinamidine cyclo-ligase [EC:6.3.3.1]
MEXAM1_RS09690	MexAM1_META1p2047	chromosome	-0.0485177	-0.0257655	0.0227522	AI-2E family transporter
MEXAM1_RS09695	MexAM1_META1p2048	chromosome	0.0946768	0.577828	0.483151	chromosomal replication initiator protein DnaA
MEXAM1_RS09700	MexAM1_META1p2049	chromosome	-0.03506	-0.0322025	0.00285749	RNA degradosome polyphosphate kinase	K00937	ppk; polyphosphate kinase [EC:2.7.4.1]
MEXAM1_RS09705	MexAM1_META1p2050	chromosome	-0.0612535	0.0477087	0.108962	exopolyphosphatase	K01524	ppx-gppA; exopolyphosphatase / guanosine-5'-triphosphate,3'-diphosphate pyrophosphatase [EC:3.6.1.11 3.6.1.40]
MEXAM1_RS09710	MexAM1_META1p2051	chromosome	0.346364	1.84428	1.49791	hypothetical protein
MEXAM1_RS09715	MexAM1_META1p2053	chromosome	-0.158863	-0.208983	-0.0501205	pyridoxal phosphate-dependent aminotransferase	K00812	aspB; aspartate aminotransferase [EC:2.6.1.1]
MEXAM1_RS09720	MexAM1_META1p2054	chromosome	-0.175613	-0.203197	-0.0275844	acyl CoA:acetate/3-ketoacid CoA transferase	K01026	pct; propionate CoA-transferase [EC:2.8.3.1]
MEXAM1_RS09725	pseudo;MexAM1_META1p2055	chromosome	0.0900761	0.804681	0.714605	methyl-accepting chemotaxis protein
MEXAM1_RS09730	MexAM1_META1p2057	chromosome	-0.102471	-0.035233	0.0672383	30S ribosomal protein S2	K02967	RP-S2; small subunit ribosomal protein S2
MEXAM1_RS09735	MexAM1_META1p2058	chromosome	-0.117961	-0.16886	-0.0508989	elongation factor Ts	K02357	tsf; elongation factor Ts
MEXAM1_RS09740	MexAM1_META1p2059	chromosome	0.145537	0.623035	0.477499	UMP kinase	K09903	pyrH; uridylate kinase [EC:2.7.4.22]
MEXAM1_RS09745	MexAM1_META1p2060	chromosome	-0.0912218	0.521455	0.612677	inorganic diphosphatase	K01507	ppa; inorganic pyrophosphatase [EC:3.6.1.1]
MEXAM1_RS09750	MexAM1_META1p2061	chromosome	-0.464747	-0.167248	0.297499	N-acetyltransferase
MEXAM1_RS09755	MexAM1_META1p2063	chromosome	-0.0772535	-0.2677	-0.190447	protein-tyrosine-phosphatase
MEXAM1_RS09760	MexAM1_META1p2064	chromosome	0.164557	0.273837	0.10928	hypothetical protein
MEXAM1_RS09765	MexAM1_META1p2065	chromosome	0.2022	0.720217	0.518017	UDP-3-O-(3-hydroxymyristoyl)glucosamine N-acyltransferase	K02536	lpxD; UDP-3-O-[3-hydroxymyristoyl] glucosamine N-acyltransferase [EC:2.3.1.191]
MEXAM1_RS09770	MexAM1_META1p2066	chromosome	-0.211665	1.68043	1.8921	outer membrane protein assembly factor BamA	K07277	SAM50; outer membrane protein insertion porin family
MEXAM1_RS09775	MexAM1_META1p2067	chromosome	-0.212622	0.501642	0.714264	RIP metalloprotease RseP	K11749	rseP; regulator of sigma E protease [EC:3.4.24.-]
MEXAM1_RS09780	MexAM1_META1p2068	chromosome	-0.263571	0.188698	0.452269	1-deoxy-D-xylulose-5-phosphate reductoisomerase	K00099	dxr; 1-deoxy-D-xylulose-5-phosphate reductoisomerase [EC:1.1.1.267]
MEXAM1_RS09785	MexAM1_META1p2069	chromosome	-0.097109	-0.015546	0.081563	phosphatidate cytidylyltransferase	K00981	E2.7.7.41; phosphatidate cytidylyltransferase [EC:2.7.7.41]
MEXAM1_RS09790	MexAM1_META1p2070	chromosome	-0.200561	0.270091	0.470651	isoprenyl transferase	K00806	uppS; undecaprenyl diphosphate synthase [EC:2.5.1.31]
MEXAM1_RS09795	MexAM1_META1p2071	chromosome	-0.0786483	0.092174	0.170822	ribosome-recycling factor	K02838	frr; ribosome recycling factor
MEXAM1_RS09800	MexAM1_META1p2072	chromosome	0.00609217	0.286033	0.279941	HPP family protein	K07168	CBS domain-containing membrane protein
MEXAM1_RS09805	MexAM1_META1p2074	chromosome	-0.16659	0.00323988	0.16983	2-octaprenyl-6-methoxyphenyl hydroxylase	K03185	ubiH; 2-octaprenyl-6-methoxyphenol hydroxylase [EC:1.14.13.-]
MEXAM1_RS09810	MexAM1_META1p2076	chromosome	0.252603	0.0607002	-0.191903	LysR family transcriptional regulator
MEXAM1_RS09815	MexAM1_META1p2077	chromosome	0.143393	0.0985774	-0.0448155	NAD(P)-dependent oxidoreductase
MEXAM1_RS09820	MexAM1_META1p2078	chromosome	0.129237	-0.60803	-0.737267	transketolase	K00615	E2.2.1.1; transketolase [EC:2.2.1.1]
MEXAM1_RS09825	MexAM1_META1p2079	chromosome	0.014209	-0.574561	-0.58877	transketolase	K00615	E2.2.1.1; transketolase [EC:2.2.1.1]
MEXAM1_RS09830	MexAM1_META1p2080	chromosome	0.744074	0.0996034	-0.64447	ABC transporter substrate-binding protein
MEXAM1_RS09835	MexAM1_META1p2081	chromosome	-0.0936774	1.33753	1.43121	ABC transporter permease
MEXAM1_RS09840	MexAM1_META1p2084	chromosome	0.348442	0.621576	0.273134	transporter
MEXAM1_RS09845	MexAM1_META1p2085	chromosome	0.103061	-0.214588	-0.317649	nuclease
MEXAM1_RS09850	MexAM1_META1p2086	chromosome	-0.195961	-0.0699342	0.126027	acyl-CoA thioesterase II	K10805	tesB; acyl-CoA thioesterase II [EC:3.1.2.-]
MEXAM1_RS09855	MexAM1_META1p2087	chromosome	0.351783	0.951332	0.599549	nitrogen regulatory protein P-II 1	K04752	glnK; nitrogen regulatory protein P-II 2
MEXAM1_RS09860	MexAM1_META1p2088	chromosome	-0.107973	0.282193	0.390166	ammonium transporter	K03320	amt; ammonium transporter, Amt family
MEXAM1_RS09865	MexAM1_META1p2089	chromosome	-0.125692	0.620228	0.745921	porin
MEXAM1_RS09870	MexAM1_META1p2090	chromosome	0.0973081	1.48933	1.39202	DNA translocase FtsK	K03466	ftsK; DNA segregation ATPase FtsK/SpoIIIE, S-DNA-T family
MEXAM1_RS09875	MexAM1_META1p2091	chromosome	0.00150331	0.164468	0.162965	TonB-dependent receptor	K02014	TC.FEV.OM; iron complex outermembrane recepter protein
MEXAM1_RS09880	MexAM1_META1p2092	chromosome	-0.0727384	-0.325963	-0.253225	PAS domain S-box protein
MEXAM1_RS09885	MexAM1_META1p2093	chromosome	-0.356961	-1.43997	-1.08301	hypothetical protein, formate dehydrogenase subunit B, Fdh4B
MEXAM1_RS09890	MexAM1_META1p2094	chromosome	-0.203451	-1.18025	-0.976799	oxidoreductase, formate dehydrogenase subunit A, Fdh4A
MEXAM1_RS09895	MexAM1_META1p2095	chromosome	-0.105792	-0.158551	-0.0527586	quinone-dependent dihydroorotate dehydrogenase	K00254	DHODH; dihydroorotate dehydrogenase [EC:1.3.5.2]
MEXAM1_RS09900	MexAM1_META1p2096	chromosome	-0.136743	0.00377734	0.14052	DUF952 domain-containing protein
MEXAM1_RS09905	MexAM1_META1p2097	chromosome	0.0316122	0.800409	0.768796	helix-turn-helix transcriptional regulator
MEXAM1_RS09910	MexAM1_META1p2098	chromosome	0.361656	0.531403	0.169747	hypothetical protein
MEXAM1_RS09915	NA	chromosome	-0.0287832	-0.355574	-0.326791	DUF3126 domain-containing protein
MEXAM1_RS09920	MexAM1_META1p2100	chromosome	-0.011397	-0.321134	-0.309737	serine O-acetyltransferase	K00640	cysE; serine O-acetyltransferase [EC:2.3.1.30]
MEXAM1_RS09925	MexAM1_META1p2101	chromosome	-0.0308116	-0.247225	-0.216413	helix-turn-helix domain-containing protein	K15546	boxR; XRE family transcriptional regulator, aerobic/anaerobic benzoate catabolism transcriptional regulator
MEXAM1_RS09930	MexAM1_META1p2103	chromosome	-0.0261483	0.0655897	0.091738	two-component sensor histidine kinase
MEXAM1_RS09935	MexAM1_META1p2104	chromosome	0.349881	0.356915	0.0070335	hypothetical protein
MEXAM1_RS09940	MexAM1_META1p2105	chromosome	-0.287224	0.68579	0.973014	hypothetical protein
MEXAM1_RS09945	MexAM1_META1p2106	chromosome	0.202097	0.845866	0.643769	DNA-binding response regulator
MEXAM1_RS09950	MexAM1_META1p2107	chromosome	-0.275889	-0.0954787	0.18041	DUF3369 domain-containing protein
MEXAM1_RS09955	MexAM1_META1p2108	chromosome	-0.25506	0.194332	0.449392	glyoxalase/bleomycin resistance/dioxygenase family protein
MEXAM1_RS09960	NA	chromosome	-0.240621	-0.895318	-0.654697	cobalamin biosynthesis protein CobW
MEXAM1_RS09965	NA	chromosome	-0.199265	-0.670352	-0.471087	Crp/Fnr family transcriptional regulator
MEXAM1_RS09970	MexAM1_META1p2111	chromosome	0.0655883	0.0359237	-0.0296646	PepSY domain-containing protein	K00380	cysJ; sulfite reductase (NADPH) flavoprotein alpha-component [EC:1.8.1.2]
MEXAM1_RS09975	MexAM1_META1p2112	chromosome	0.220319	0.726255	0.505937	TonB-dependent siderophore receptor	K02014	TC.FEV.OM; iron complex outermembrane recepter protein
MEXAM1_RS09980	MexAM1_META1p2113	chromosome	0.262973	-0.00133336	-0.264306	hypothetical protein
MEXAM1_RS09985	MexAM1_META1p2114	chromosome	0.0418445	-0.842389	-0.884233	sulfite oxidase-like oxidoreductase
MEXAM1_RS09990	MexAM1_META1p2115	chromosome	-0.0178905	-0.608817	-0.590927	oxidoreductase
MEXAM1_RS09995	MexAM1_META1p2116	chromosome	0.0989131	-0.0773664	-0.176279	TIGR02300 family protein
MEXAM1_RS10000	MexAM1_META1p2117	chromosome	0.543758	0.776717	0.232959	hypothetical protein
MEXAM1_RS10005	MexAM1_META1p2118	chromosome	-0.134106	-0.147393	-0.0132878	3-phosphoshikimate 1-carboxyvinyltransferase	K00800	aroA; 3-phosphoshikimate 1-carboxyvinyltransferase [EC:2.5.1.19]
MEXAM1_RS10010	MexAM1_META1p2119	chromosome	-0.0202937	-0.31552	-0.295226	(d)CMP kinase	K00945	cmk; CMP/dCMP kinase [EC:2.7.4.25]
MEXAM1_RS10015	MexAM1_META1p2120	chromosome	0.807389	0.470549	-0.33684	hypothetical protein	K09131	uncharacterized protein
MEXAM1_RS10020	MexAM1_META1ptRNA10	chromosome	0.302543	1.9559	1.65335	tRNA-Thr
MEXAM1_RS10025	MexAM1_META1p2121	chromosome	0.177427	-0.446094	-0.62352	hypothetical protein
MEXAM1_RS10030	MexAM1_META1p2122	chromosome	0.0903714	-0.0911442	-0.181516	glycosyltransferase
MEXAM1_RS10035	MexAM1_META1p2123	chromosome	0.531721	-0.310827	-0.842548	creatininase	K01470	E3.5.2.10; creatinine amidohydrolase [EC:3.5.2.10]
MEXAM1_RS10040	MexAM1_META1p2124	chromosome	0.10592	-1.98417	-2.09009	sensor domain-containing diguanylate cyclase
MEXAM1_RS10045	MexAM1_META1p2125	chromosome	0.20259	-1.86727	-2.06986	CsbD family protein
MEXAM1_RS10050	MexAM1_META1p2126	chromosome	0.468663	-2.50706	-2.97572	CsbD family protein
MEXAM1_RS10055	MexAM1_META1p2127	chromosome	-0.396353	-0.757849	-0.361496	oxalate/formate MFS antiporter	K08177	oxlT; MFS transporter, OFA family, oxalate/formate antiporter
MEXAM1_RS10060	MexAM1_META1p2128	chromosome	-0.400089	-0.350181	0.049908	DUF2437 domain-containing protein
MEXAM1_RS10065	MexAM1_META1p2129	chromosome	-0.160529	-0.625358	-0.464829	2-dehydropantoate 2-reductase	K00077	panE; 2-dehydropantoate 2-reductase [EC:1.1.1.169]
MEXAM1_RS10070	MexAM1_META1p2130	chromosome	-0.244999	-0.651499	-0.406499	AMP-dependent synthetase
MEXAM1_RS10075	MexAM1_META1p2131	chromosome	-0.695946	0.961971	1.65792	hypothetical protein
MEXAM1_RS10080	MexAM1_META1p2132	chromosome	-0.0855567	1.39666	1.48222	hypothetical protein
MEXAM1_RS10085	MexAM1_META1p2133	chromosome	-0.401104	0.882126	1.28323	hypothetical protein
MEXAM1_RS10090	MexAM1_META1p2134	chromosome	0.282472	-0.114348	-0.39682	MFS transporter
MEXAM1_RS10095	MexAM1_META1p2135	chromosome	-0.0470588	-0.310676	-0.263617	LysR family transcriptional regulator
MEXAM1_RS10100	MexAM1_META1p2136	chromosome	0.0781112	0.0795808	0.00146954	tautomerase family protein
MEXAM1_RS10105	MexAM1_META1p2137	chromosome	-0.198074	-0.196877	0.00119654	CoA ester lyase	K01644	citE; citrate lyase subunit beta / citryl-CoA lyase [EC:4.1.3.34]
MEXAM1_RS10110	MexAM1_META1p2138	chromosome	0.0564964	-0.851595	-0.908091	hypothetical protein
MEXAM1_RS10115	MexAM1_META1p2139	chromosome	0.303689	-1.06249	-1.36618	HAD family hydrolase
MEXAM1_RS10120	MexAM1_META1p2140	chromosome	-0.204147	-0.341971	-0.137824	hypothetical protein
MEXAM1_RS10125	MexAM1_META1p2141	chromosome	0.282454	0.636363	0.353909	DUF4194 domain-containing protein
MEXAM1_RS10130	MexAM1_META1p2142	chromosome	-0.302246	0.589767	0.892013	LysR family transcriptional regulator
MEXAM1_RS10135	MexAM1_META1p2143	chromosome	-0.0628186	-0.343127	-0.280309	ring-cleaving dioxygenase	K15975	glyoxalase family protein
MEXAM1_RS10140	MexAM1_META1p2144	chromosome	-0.675549	-0.567971	0.107578	hydrolase	K06999	phospholipase/carboxylesterase
MEXAM1_RS10145	MexAM1_META1p2146	chromosome	-0.467107	1.00546	1.47257	hypothetical protein
MEXAM1_RS10150	MexAM1_META1p2147	chromosome	-0.206831	0.36723	0.574062	ATPase
MEXAM1_RS10155	MexAM1_META1p2148	chromosome	-0.0962415	0.824043	0.920284	30S ribosomal protein S12	K02950	RP-S12; small subunit ribosomal protein S12
MEXAM1_RS10160	MexAM1_META1p2149	chromosome	-0.0438611	0.77655	0.820411	30S ribosomal protein S7	K02992	RP-S7; small subunit ribosomal protein S7
MEXAM1_RS10165	MexAM1_META1p2150	chromosome	-0.142177	0.790334	0.932512	elongation factor G	K02355	fusA; elongation factor G
MEXAM1_RS10170	MexAM1_META1p2151	chromosome	-0.264432	0.395947	0.660379	elongation factor Tu	K02358	tuf; elongation factor Tu
MEXAM1_RS10175	MexAM1_META1p2152	chromosome	-0.0531845	0.493389	0.546574	30S ribosomal protein S10	K02946	RP-S10; small subunit ribosomal protein S10
MEXAM1_RS10180	MexAM1_META1p2153	chromosome	-0.226775	0.477964	0.704739	50S ribosomal protein L3	K02906	RP-L3; large subunit ribosomal protein L3
MEXAM1_RS10185	MexAM1_META1p2154	chromosome	-0.262728	0.414382	0.67711	50S ribosomal protein L4	K02926	RP-L4; large subunit ribosomal protein L4
MEXAM1_RS10190	MexAM1_META1p2155	chromosome	-0.306184	0.14159	0.447775	50S ribosomal protein L23	K02892	RP-L23; large subunit ribosomal protein L23
MEXAM1_RS10195	MexAM1_META1p2156	chromosome	-0.19539	0.352913	0.548303	50S ribosomal protein L2	K02886	RP-L2; large subunit ribosomal protein L2
MEXAM1_RS10200	MexAM1_META1p2157	chromosome	-0.0783894	0.257241	0.33563	30S ribosomal protein S19	K02965	RP-S19; small subunit ribosomal protein S19
MEXAM1_RS10205	MexAM1_META1p2158	chromosome	-0.200347	0.217182	0.417529	50S ribosomal protein L22	K02890	RP-L22; large subunit ribosomal protein L22
MEXAM1_RS10210	MexAM1_META1p2159	chromosome	-0.19969	0.125151	0.324841	30S ribosomal protein S3	K02982	RP-S3; small subunit ribosomal protein S3
MEXAM1_RS10215	MexAM1_META1p2160	chromosome	-0.302034	-0.0452749	0.256759	50S ribosomal protein L16	K02878	RP-L16; large subunit ribosomal protein L16
MEXAM1_RS10220	MexAM1_META1p2161	chromosome	-0.0756639	-0.462482	-0.386818	50S ribosomal protein L29	K02904	RP-L29; large subunit ribosomal protein L29
MEXAM1_RS10225	MexAM1_META1p2162	chromosome	-0.209515	-0.374013	-0.164498	30S ribosomal protein S17	K02961	RP-S17; small subunit ribosomal protein S17
MEXAM1_RS10230	MexAM1_META1p2163	chromosome	0.0940199	0.332523	0.238503	ATP-binding protein
MEXAM1_RS10235	MexAM1_META1p2164	chromosome	0.246527	0.218771	-0.0277555	NUDIX domain-containing protein
MEXAM1_RS10240	MexAM1_META1p2165	chromosome	-0.0938302	0.0549955	0.148826	MarR family transcriptional regulator
MEXAM1_RS10245	MexAM1_META1p2166	chromosome	-0.336487	0.110373	0.44686	50S ribosomal protein L17	K02879	RP-L17; large subunit ribosomal protein L17
MEXAM1_RS10250	MexAM1_META1p2167	chromosome	-0.196501	0.17696	0.373461	DNA-directed RNA polymerase subunit alpha	K03040	rpoA; DNA-directed RNA polymerase subunit alpha [EC:2.7.7.6]
MEXAM1_RS10255	MexAM1_META1p2168	chromosome	-0.142224	0.406193	0.548417	MBL fold metallo-hydrolase
MEXAM1_RS10260	MexAM1_META1p2169	chromosome	-0.178533	0.348648	0.52718	30S ribosomal protein S11	K02948	RP-S11; small subunit ribosomal protein S11
MEXAM1_RS10265	MexAM1_META1p2170	chromosome	-0.242767	0.0551982	0.297965	30S ribosomal protein S13	K02952	RP-S13; small subunit ribosomal protein S13
MEXAM1_RS10270	MexAM1_META1p2171	chromosome	-0.347089	-0.239492	0.107596	adenylate kinase	K00939	adk; adenylate kinase [EC:2.7.4.3]
MEXAM1_RS10275	MexAM1_META1p2172	chromosome	-0.254279	-0.306816	-0.0525372	preprotein translocase subunit SecY	K03076	secY; preprotein translocase subunit SecY
MEXAM1_RS10280	MexAM1_META1p2173	chromosome	-0.442284	-0.637658	-0.195374	50S ribosomal protein L15	K02876	RP-L15; large subunit ribosomal protein L15
MEXAM1_RS10285	MexAM1_META1p2174	chromosome	-0.450362	-0.549824	-0.0994624	50S ribosomal protein L30	K02907	RP-L30; large subunit ribosomal protein L30
MEXAM1_RS10290	MexAM1_META1p2175	chromosome	-0.359743	-0.321768	0.0379749	30S ribosomal protein S5	K02988	RP-S5; small subunit ribosomal protein S5
MEXAM1_RS10295	MexAM1_META1p2176	chromosome	-0.361566	-0.193379	0.168186	50S ribosomal protein L18	K02881	RP-L18; large subunit ribosomal protein L18
MEXAM1_RS10300	MexAM1_META1p2177	chromosome	-0.376921	0.0290204	0.405941	50S ribosomal protein L6	K02933	RP-L6; large subunit ribosomal protein L6
MEXAM1_RS10305	MexAM1_META1p2178	chromosome	-0.295424	0.16962	0.465044	30S ribosomal protein S8	K02994	RP-S8; small subunit ribosomal protein S8
MEXAM1_RS10310	MexAM1_META1p2179	chromosome	-0.350148	0.107313	0.457461	30S ribosomal protein S14	K02954	RP-S14; small subunit ribosomal protein S14
MEXAM1_RS10315	MexAM1_META1p2180	chromosome	-0.283844	0.0946023	0.378447	50S ribosomal protein L5	K02931	RP-L5; large subunit ribosomal protein L5
MEXAM1_RS10320	MexAM1_META1p2181	chromosome	-0.341217	0.165925	0.507143	50S ribosomal protein L24	K02895	RP-L24; large subunit ribosomal protein L24
[truncated: 4,244 more rows]
